# Supplementary material for: Starch biosynthesis in cassava: a genome-based pathway reconstruction and its exploitation in data integration
Source: BMC Syst Biol. 2013 Aug 10;7:75. doi: 10.1186/1752-0509-7-75 (PMC3847483; doi:10.1186/1752-0509-7-75)
Supplement: Additional file 1: Table S2. — Comparison of the predicted starch-genes in cassava with Phytozome annotation. [file 1752-0509-7-75-S1.xlsx]

## Sheet: CS-MS Sucrose&Starch
query id	subject id	BH x fuc		ec	Temp	functon												Hit types		new ID	CS	MS
cassava4.1_001362m|PACid:17970800	AT1G69830	1	1	3.2.1.1	Arabidopsis	AMY3; AMY3 (ALPHA-AMYLASE-LIKE 3); alpha-amylase (EC:3.2.1.1)	66.78	909	267	8	1	896	1	887	0	1251	99.7768	BH / BH	001362_001362	001362_001362	0.35	0.583333
cassava4.1_001362m|PACid:17970800	SGN-U271591	0.5	7	3.2.1.1	Potato	alpha-amylase [Solanum tuberosum]	49.24	396	190	6	503	894	160	548	1e-115	412	43.5268	BH / notFound	001362_001362
cassava4.1_001362m|PACid:17970800	GRMZM5G863596_P02	0.25	7	3.2.1.1	Maize		63.47	761	252	9	141	896	1	740	0	1004	84.1518	BH / notFound	001362_001362
cassava4.1_001555m|PACid:17970801	AT1G69830	0.5	2	3.2.1.1	Arabidopsis	AMY3; AMY3 (ALPHA-AMYLASE-LIKE 3); alpha-amylase (EC:3.2.1.1)	65.89	862	259	8	1	849	1	840	0	1169	98.4884	BH / found	001362_001555	001362_001555	0.25	0.416667
cassava4.1_001555m|PACid:17970801	SGN-U286381	0.5	7	3.2.1.1	Potato	plastid alpha-amylase [Malus x domestica]	67.84	283	88	2	365	646	7	287	2e-110	395	32.5581	BH / notFound	001362_001555
cassava4.1_001555m|PACid:17970801	GRMZM5G863596_P02	0.25	7	3.2.1.1	Maize		63.48	712	235	8	141	847	1	692	0	942	81.9767	BH / notFound	001362_001555
cassava4.1_008126m|PACid:17969477	AT4G25000	0.5	2	3.2.1.1	Arabidopsis	AMY1; AMY1 (ALPHA-AMYLASE-LIKE); alpha-amylase; K01176 alpha-amylase [EC:3.2.1.1]	61.1	419	158	3	8	425	9	423	6e-154	540	96.9697	BH / found	008126_008126	008126_008126	0.6	0.75
cassava4.1_008126m|PACid:17969477	SGN-U290444	0.5	2	3.2.1.1	Potato	alpha amylase precursor [Cuscuta reflexa]	71.71	251	71	0	27	277	1	251	9e-109	388	58.042	BH / found	008126_008126
cassava4.1_008126m|PACid:17969477	LOC_Os09g28420.1	1	1	3.2.1.1	Rice	alpha-amylase precursor, putative, expressed	64.06	409	147	0	20	428	22	430	3e-168	589	94.8718	BH / BH	008126_008126
cassava4.1_008126m|PACid:17969477	GRMZM2G138468_P01	1	1	3.2.1.1	Maize	Glycoside hydrolase family 13	63.41	410	150	0	19	428	23	432	3e-167	585	95.1049	BH / BH	008126_008126
cassava4.1_008351m|PACid:17977338	AT4G25000	1	1	3.2.1.1	Arabidopsis	AMY1; AMY1 (ALPHA-AMYLASE-LIKE); alpha-amylase; K01176 alpha-amylase [EC:3.2.1.1]	67.62	420	130	4	3	420	8	423	2e-167	585	98.5782	BH / BH	008351_008351	008351_008351	0.6	0.75
cassava4.1_008351m|PACid:17977338	SGN-U290444	1	1	3.2.1.1	Potato	alpha amylase precursor [Cuscuta reflexa]	76.1	251	60	0	22	272	1	251	2e-113	404	59.0047	BH / BH	008351_008351
cassava4.1_008351m|PACid:17977338	LOC_Os08g36910.1	0.5	2	3.2.1.1	Rice	alpha-amylase precursor, putative, expressed	64.09	401	144	0	19	419	65	465	2e-163	573	94.5498	BH / found	008351_008351
cassava4.1_008351m|PACid:17977338	GRMZM2G138468_P01	0.5	2	3.2.1.1	Maize	Glycoside hydrolase family 13	64.36	404	144	0	16	419	25	428	1e-162	570	95.2607	BH / found	008351_008351
cassava4.1_008754m|PACid:17973575	AT1G76130	0.5	2	3.2.1.1	Arabidopsis	AMY2; AMY2 (ALPHA-AMYLASE-LIKE 2); alpha-amylase/ calcium ion binding / catalytic/ cation binding (EC:3.2.1.1)	81.33	407	75	1	3	409	8	413	0	718	99.022	BH / found	008754_008754	008754_008754	0.4	0.5
cassava4.1_008754m|PACid:17973575	SGN-U271591	0.5	7	3.2.1.1	Potato	alpha-amylase [Solanum tuberosum]	80	405	80	1	5	409	146	549	0	700	98.533	BH / notFound	008754_008754
cassava4.1_008754m|PACid:17973575	LOC_Os04g33040.1	0.5	2	3.2.1.1	Rice	alpha-amylase precursor, putative, expressed	73.32	401	103	3	13	410	15	414	0	631	96.8215	BH / found	008754_008754
cassava4.1_008754m|PACid:17973575	GRMZM2G422938_P01	0.5	2	3.2.1.1	Maize	Glycoside hydrolase family 13	73.87	398	101	2	14	409	19	415	1e-176	616	96.3325	BH / found	008754_008754
cassava4.1_008802m|PACid:17973576	AT1G76130	1	1	3.2.1.1	Arabidopsis	AMY2; AMY2 (ALPHA-AMYLASE-LIKE 2); alpha-amylase/ calcium ion binding / catalytic/ cation binding (EC:3.2.1.1)	81.53	406	75	0	3	408	8	413	0	723	99.0196	BH / BH	008754_008802	008754_008802	0.7	0.875
cassava4.1_008802m|PACid:17973576	SGN-U271591	0.5	7	3.2.1.1	Potato	alpha-amylase [Solanum tuberosum]	80.2	404	80	0	5	408	146	549	0	705	98.5294	BH / notFound	008754_008802
cassava4.1_008802m|PACid:17973576	LOC_Os04g33040.1	1	1	3.2.1.1	Rice	alpha-amylase precursor, putative, expressed	73.5	400	103	2	13	409	15	414	0	635	96.8137	BH / BH	008754_008802
cassava4.1_008802m|PACid:17973576	GRMZM2G422938_P01	1	1	3.2.1.1	Maize	Glycoside hydrolase family 13	74.06	397	101	1	14	408	19	415	5e-178	621	96.3235	BH / BH	008754_008802
cassava4.1_023754m|PACid:17988661	AT4G25000	0.5	2	3.2.1.1	Arabidopsis	AMY1; AMY1 (ALPHA-AMYLASE-LIKE); alpha-amylase; K01176 alpha-amylase [EC:3.2.1.1]	67.45	427	132	5	1	424	1	423	2e-165	578	99.5283	BH / found	023754_023754	023754_023754	0.4	0.5
cassava4.1_023754m|PACid:17988661	SGN-U290444	0.5	2	3.2.1.1	Potato	alpha amylase precursor [Cuscuta reflexa]	72.91	251	68	0	26	276	1	251	1e-107	385	58.7264	BH / found	023754_023754
cassava4.1_023754m|PACid:17988661	LOC_Os09g28400.1	0.5	2	3.2.1.1	Rice	alpha-amylase precursor, putative, expressed	61.18	425	161	2	4	424	5	429	8e-162	567	98.8208	BH / found	023754_023754
cassava4.1_023754m|PACid:17988661	GRMZM2G138468_P01	0.5	2	3.2.1.1	Maize	Glycoside hydrolase family 13	63.95	405	146	0	20	424	25	429	2e-159	559	95.0472	BH / found	023754_023754
cassava4.1_025145m|PACid:17988430	SGN-U271591	0.5	7	3.2.1.1	Potato	alpha-amylase [Solanum tuberosum]	51.35	333	152	5	1	329	222	548	4e-98	352	98.7915	BH / notFound	025145_025145	025145_025145	0.25	0.416667
cassava4.1_025145m|PACid:17988430	LOC_Os01g51754.1	0.5	2	3.2.1.1	Rice	alpha-amylase precursor, putative, expressed	80.06	331	65	1	1	331	231	560	6e-166	580	99.3958	BH / found	025145_025145
cassava4.1_025145m|PACid:17988430	GRMZM5G863596_P02	0.25	7	3.2.1.1	Maize		81.27	331	61	1	1	331	411	740	7e-168	587	99.3958	BH / notFound	025145_025145
cassava4.1_028069m|PACid:17977339	AT4G25000	0.5	2	3.2.1.1	Arabidopsis	AMY1; AMY1 (ALPHA-AMYLASE-LIKE); alpha-amylase; K01176 alpha-amylase [EC:3.2.1.1]	64.08	426	144	6	1	423	1	420	2e-154	541	99.0588	BH / found	028069_028069	028069_028069	0.4	0.5
cassava4.1_028069m|PACid:17977339	SGN-U271591	0.5	7	3.2.1.1	Potato	alpha-amylase [Solanum tuberosum]	46.15	403	194	9	26	423	163	547	3e-94	340	93.1765	BH / notFound	028069_028069
cassava4.1_028069m|PACid:17977339	LOC_Os09g28420.1	0.5	2	3.2.1.1	Rice	alpha-amylase precursor, putative, expressed	61.98	405	149	4	21	423	23	424	2e-144	509	94.3529	BH / found	028069_028069
cassava4.1_028069m|PACid:17977339	GRMZM2G138468_P01	0.5	2	3.2.1.1	Maize	Glycoside hydrolase family 13	61.23	405	152	4	21	423	25	426	5e-145	511	94.3529	BH / found	028069_028069
cassava4.1_001086m|PACid:17969334	AT2G40840	1	1	2.4.1.25	Arabidopsis	DPE2; DPE2 (DISPROPORTIONATING ENZYME 2); 4-alpha-glucanotransferase/ heteroglycan binding (EC:2.4.1.25); K00705 4-alpha-glucanotransferase [EC:2.4.1.25]	73.44	915	227	2	16	914	19	933	0	1449	93.8285	BH / BH	001086_001086	001086_001086	0.6	1
cassava4.1_001086m|PACid:17969334	SGN-U270440	1	1	2.4.1.25	Potato	4-alpha-glucanotransferase [Solanum tuberosum]	71.73	934	242	3	1	919	28	954	0	1421	95.9205	BH / BH	001086_001086
cassava4.1_001086m|PACid:17969334	LOC_Os07g46790.1	1	1	2.4.1.25	Rice	4-alpha-glucanotransferase, putative, expressed	71.23	949	251	4	1	933	1	943	0	1432	97.3849	BH / BH	001086_001086
cassava4.1_002728m|PACid:17975659	AT2G45880	1	1	3.2.1.2	Arabidopsis	BAM7; BAM7 (BETA-AMYLASE 7); beta-amylase/ catalytic/ cation binding (EC:3.2.1.2)	68.47	701	199	7	1	698	1	682	0	967	99.2867	BH / BH	002728_002728	002728_002728	0.5	0.625
cassava4.1_002728m|PACid:17975659	SGN-U270368	0.5	7	3.2.1.2	Potato	beta-amylase 1 [Nicotiana langsdorffii x Nicotiana sanderae]	48.85	436	210	8	264	691	26	456	1e-115	412	60.7703	BH / notFound	002728_002728
cassava4.1_002728m|PACid:17975659	LOC_Os02g03690.1	0.5	5	3.2.1.2	Rice	beta-amylase, putative, expressed	60.67	89	31	1	87	175	68	152	7e-22	103	87.7318	found / notFound	002728_002728
cassava4.1_002728m|PACid:17975659	GRMZM2G446515_P05	0.5	7	3.2.1.2	Maize	Glycoside hydrolase, family 14	63.28	670	182	7	69	701	37	679	0	837	90.0143	BH / notFound	002728_002728
cassava4.1_004325m|PACid:17961732	AT3G23920	1	1	3.2.1.2	Arabidopsis	BAM1; BAM1 (BETA-AMYLASE 1); beta-amylase (EC:3.2.1.2)	76.2	584	128	4	1	582	1	575	0	908	99.6564	BH / BH	004325_004325	004325_004325	0.8	1
cassava4.1_004325m|PACid:17961732	SGN-U270368	1	1	3.2.1.2	Potato	beta-amylase 1 [Nicotiana langsdorffii x Nicotiana sanderae]	84.47	483	75	0	100	582	11	493	0	884	82.646	BH / BH	004325_004325
cassava4.1_004325m|PACid:17961732	LOC_Os03g04770.1	1	1	3.2.1.2	Rice	beta-amylase, putative, expressed	66.03	527	153	8	58	580	51	555	0	715	89.5189	BH / BH	004325_004325
cassava4.1_004325m|PACid:17961732	GRMZM2G450125_P01	1	1	3.2.1.2	Maize	Glycoside hydrolase, family 14	66.03	527	164	6	56	580	58	571	0	713	89.8625	BH / BH	004325_004325
cassava4.1_004345m|PACid:17993534	AT3G23920	0.5	2	3.2.1.2	Arabidopsis	BAM1; BAM1 (BETA-AMYLASE 1); beta-amylase (EC:3.2.1.2)	75.81	583	129	6	1	581	1	573	0	907	99.6558	BH / found	004345_004345	004345_004345	0.4	0.5
cassava4.1_004345m|PACid:17993534	SGN-U270368	0.5	2	3.2.1.2	Potato	beta-amylase 1 [Nicotiana langsdorffii x Nicotiana sanderae]	84.41	481	75	0	101	581	11	491	0	883	82.4441	BH / found	004345_004345
cassava4.1_004345m|PACid:17993534	LOC_Os03g04770.1	0.5	2	3.2.1.2	Rice	beta-amylase, putative, expressed	69.49	495	143	5	90	581	66	555	0	716	84.3373	BH / found	004345_004345
cassava4.1_004345m|PACid:17993534	GRMZM2G450125_P01	0.5	2	3.2.1.2	Maize	Glycoside hydrolase, family 14	67.63	519	152	6	65	581	67	571	0	718	88.6403	BH / found	004345_004345
cassava4.1_005239m|PACid:17971438	SGN-U270368	0.5	7	3.2.1.2	Potato	beta-amylase 1 [Nicotiana langsdorffii x Nicotiana sanderae]	39.68	494	281	5	54	535	1	489	5e-102	366	89.7196	BH / notFound	005239_005239	005239_005239	0.1	0.5
cassava4.1_005532m|PACid:17967511	AT5G55700	1	1	3.2.1.2	Arabidopsis	BAM4; BAM4 (BETA-AMYLASE 4); beta-amylase/ catalytic/ cation binding (EC:3.2.1.2)	73.84	497	129	1	27	522	35	531	0	786	94.636	BH / BH	005532_005532	005532_005532	0.2	1
cassava4.1_005562m|PACid:17966555	AT4G15210	1	1	3.2.1.2	Arabidopsis	BAM5; BAM5 (BETA-AMYLASE 5); beta-amylase (EC:3.2.1.2)	71.37	496	141	1	5	499	3	498	0	759	94.6257	BH / BH	005562_005562	005562_005562	0.6	1
cassava4.1_005562m|PACid:17966555	LOC_Os07g35940.1	1	1	3.2.1.2	Rice	beta-amylase, putative	69.06	488	146	2	11	497	5	488	0	717	93.0902	BH / BH	005562_005562
cassava4.1_005562m|PACid:17966555	GRMZM2G058310_P01	1	1	3.2.1.2	Maize	Glycoside hydrolase, family 14	67.76	487	152	2	12	497	6	488	0	715	92.8983	BH / BH	005562_005562
cassava4.1_007768m|PACid:17961733	LOC_Os03g04770.1	0.5	2	3.2.1.2	Rice	beta-amylase, putative, expressed	67.62	386	105	6	58	440	51	419	1e-153	540	86.1991	BH / found	004325_007768	004325_007768	0.1	0.5
cassava4.1_022883m|PACid:17975720	AT4G00490	1	1	3.2.1.2	Arabidopsis	BAM2; BAM2 (BETA-AMYLASE 2); beta-amylase	71.88	537	135	3	5	540	2	523	0	792	98.8889	BH / BH	022883_022883	022883_022883	0.5	0.625
cassava4.1_022883m|PACid:17975720	SGN-U270368	0.5	2	3.2.1.2	Potato	beta-amylase 1 [Nicotiana langsdorffii x Nicotiana sanderae]	51.49	435	200	8	112	539	26	456	6e-123	436	78.8889	BH / found	022883_022883
cassava4.1_022883m|PACid:17975720	LOC_Os09g39570.1	0.5	2	3.2.1.2	Rice	beta-amylase, putative, expressed	75.16	463	112	2	79	540	64	524	0	739	85.1852	BH / found	022883_022883
cassava4.1_022883m|PACid:17975720	GRMZM2G446515_P05	0.5	7	3.2.1.2	Maize	Glycoside hydrolase, family 14	73.81	462	121	0	79	540	209	670	0	738	85.1852	BH / notFound	022883_022883
cassava4.1_034006m|PACid:17968007	SGN-U280282	1	1	3.2.1.2	Potato	beta-amylase PCT-BMYI [Solanum tuberosum]	75.25	299	73	1	1	299	1	298	7e-137	481	99	BH / BH	034006_034006	034006_034006	0.3	0.75
cassava4.1_034006m|PACid:17968007	LOC_Os10g41550.1	0.5	2	3.2.1.2	Rice	beta-amylase, putative, expressed	69.2	289	86	1	1	289	245	530	2e-120	429	95.6667	BH / found	034006_034006
cassava4.1_034364m|PACid:17970776	LOC_Os01g13550.1	0.5	2	3.2.1.2	Rice	beta-amylase, putative, expressed	57.71	350	144	3	1	349	197	543	4e-119	426	88.9744	BH / found	034364_034364	034364_034364	0.1	0.5
cassava4.1_022477m|PACid:17962341	AT5G11720	1	1	3.2.1.20	Arabidopsis	alpha-glucosidase 1 (AGLU1); K01187 alpha-glucosidase [EC:3.2.1.20]	61.66	892	321	8	9	881	13	902	0	1157	98.7528	BH / BH	022477_022477	022477_022477	0.7	0.875
cassava4.1_022477m|PACid:17962341	SGN-U276142	0.5	7	3.2.1.20	Potato	alpha-glucosidase [Solanum tuberosum]	45.34	847	421	9	23	834	12	851	0	760	91.8367	BH / notFound	022477_022477
cassava4.1_022477m|PACid:17962341	LOC_Os06g46284.1	1	1	3.2.1.20	Rice	glycosyl hydrolase, family 31, putative, expressed	57.14	833	331	10	60	881	67	884	0	972	92.9705	BH / BH	022477_022477
cassava4.1_022477m|PACid:17962341	GRMZM2G428518_P01	1	1	3.2.1.20	Maize	Glycoside hydrolase, family 31	56.07	856	345	9	40	881	41	879	0	979	95.2381	BH / BH	022477_022477
cassava4.1_005745m|PACid:17964272	AT4G29130	0.5	2	2.7.1.1	Arabidopsis	HXK1; HXK1 (HEXOKINASE 1); ATP binding / fructokinase/ glucokinase/ hexokinase (EC:2.7.1.1); K00844 hexokinase [EC:2.7.1.1]	73.82	508	118	2	1	508	1	493	0	730	98.6355	BH / found	005745_005745	005745_005745	0.5	0.5
cassava4.1_005745m|PACid:17964272	SGN-U271142	0.5	2	2.7.1.1	Potato	hexokinase 7 [Nicotiana tabacum]	69.88	508	138	1	1	508	1	493	0	686	98.6355	BH / found	005745_005745
cassava4.1_005745m|PACid:17964272	rcu:RCOM_1049540	0.5	2	2.7.1.1	CastorBean	hexokinase,_putative_(EC:2.7.1.1);_K00844_hexokinase_[EC:2.7.1.1]	81.64	512	79	2	1	512	1	497	0	781	99.4152	BH / found	005745_005745
cassava4.1_005745m|PACid:17964272	LOC_Os05g45590.1	0.5	2	2.7.1.1	Rice	hexokinase, putative, expressed	67.9	486	140	3	22	507	19	488	0	636	94.347	BH / found	005745_005745
cassava4.1_005745m|PACid:17964272	GRMZM2G432801_P01	0.5	2	2.7.1.1	Maize	Hexokinase	64.26	470	151	3	40	507	49	503	2e-169	593	90.8382	BH / found	005745_005745
cassava4.1_005907m|PACid:17971270	AT1G50460	1	1	2.7.1.1	Arabidopsis	HKL1; HKL1 (HEXOKINASE-LIKE 1); ATP binding / fructokinase/ glucokinase/ hexokinase	72.06	476	130	3	25	499	25	498	0	701	93.1102	BH / BH	005907_005907	005907_005907	0.9	0.9
cassava4.1_005907m|PACid:17971270	SGN-U271142	0.5	2	2.7.1.1	Potato	hexokinase 7 [Nicotiana tabacum]	55.33	488	208	3	22	508	22	500	8e-152	531	95.4724	BH / found	005907_005907
cassava4.1_005907m|PACid:17971270	rcu:RCOM_1578950	1	1	2.7.1.1	CastorBean	hexokinase,_putative_(EC:2.7.1.1);_K00844_hexokinase_[EC:2.7.1.1]	89.15	470	51	0	39	508	39	508	0	837	92.126	BH / BH	005907_005907
cassava4.1_005907m|PACid:17971270	LOC_Os01g71320.1	1	1	2.7.1.1	Rice	hexokinase, putative, expressed	67.33	499	155	3	1	499	1	491	5e-178	622	97.8346	BH / BH	005907_005907
cassava4.1_005907m|PACid:17971270	GRMZM2G467069_P01	1	1	2.7.1.1	Maize	Hexokinase	66.96	460	143	4	40	499	40	490	9e-167	583	90.1575	BH / BH	005907_005907
cassava4.1_005952m|PACid:17966808	AT1G50460	0.5	2	2.7.1.1	Arabidopsis	HKL1; HKL1 (HEXOKINASE-LIKE 1); ATP binding / fructokinase/ glucokinase/ hexokinase	71.85	476	131	3	25	499	25	498	0	699	93.4783	BH / found	005952_005952	005952_005952	0.5	0.5
cassava4.1_005952m|PACid:17966808	SGN-U271142	0.5	2	2.7.1.1	Potato	hexokinase 7 [Nicotiana tabacum]	53.85	507	224	3	1	506	1	498	8e-149	521	99.6047	BH / found	005952_005952
cassava4.1_005952m|PACid:17966808	rcu:RCOM_1578950	0.5	2	2.7.1.1	CastorBean	hexokinase,_putative_(EC:2.7.1.1);_K00844_hexokinase_[EC:2.7.1.1]	87.18	468	60	0	39	506	39	506	0	822	92.0949	BH / found	005952_005952
cassava4.1_005952m|PACid:17966808	LOC_Os01g71320.1	0.5	2	2.7.1.1	Rice	hexokinase, putative, expressed	68.04	460	139	3	40	499	40	491	2e-174	610	90.5138	BH / found	005952_005952
cassava4.1_005952m|PACid:17966808	GRMZM2G467069_P01	0.5	2	2.7.1.1	Maize	Hexokinase	66	447	143	4	40	486	40	477	5e-165	578	87.9447	BH / found	005952_005952
cassava4.1_006138m|PACid:17985703	AT4G29130	1	1	2.7.1.1	Arabidopsis	HXK1; HXK1 (HEXOKINASE 1); ATP binding / fructokinase/ glucokinase/ hexokinase (EC:2.7.1.1); K00844 hexokinase [EC:2.7.1.1]	80.36	494	97	0	1	494	1	494	0	802	98.7952	BH / BH	006138_006138	006138_006138	0.9	0.9
cassava4.1_006138m|PACid:17985703	SGN-U271142	0.5	2	2.7.1.1	Potato	hexokinase 7 [Nicotiana tabacum]	77.33	494	112	0	1	494	1	494	0	769	98.7952	BH / found	006138_006138
cassava4.1_006138m|PACid:17985703	rcu:RCOM_1049540	1	1	2.7.1.1	CastorBean	hexokinase,_putative_(EC:2.7.1.1);_K00844_hexokinase_[EC:2.7.1.1]	88.16	473	56	0	25	497	25	497	0	867	94.5783	BH / BH	006138_006138
cassava4.1_006138m|PACid:17985703	LOC_Os05g45590.1	1	1	2.7.1.1	Rice	hexokinase, putative, expressed	73.53	476	125	1	22	497	19	493	0	706	95.1807	BH / BH	006138_006138
cassava4.1_006138m|PACid:17985703	GRMZM2G432801_P01	1	1	2.7.1.1	Maize	Hexokinase	70.02	457	135	2	40	494	49	505	0	656	90.9639	BH / BH	006138_006138
cassava4.1_006251m|PACid:17973163	AT2G19860	0.5	2	2.7.1.1	Arabidopsis	HXK2; HXK2 (HEXOKINASE 2); ATP binding / fructokinase/ glucokinase/ hexokinase; K00844 hexokinase [EC:2.7.1.1]	71.63	490	139	0	4	493	3	492	0	734	98.7854	BH / found	006251_006251	006251_006251	0.7	0.7
cassava4.1_006251m|PACid:17973163	SGN-U271141	1	1	2.7.1.1	Potato	RecName: Full=Hexokinase-2	77.71	471	105	0	23	493	22	492	0	765	94.9393	BH / BH	006251_006251
cassava4.1_006251m|PACid:17973163	rcu:RCOM_1488780	1	1	2.7.1.1	CastorBean	hexokinase,_putative_(EC:2.7.1.1);_K00844_hexokinase_[EC:2.7.1.1]	86.41	493	67	0	1	493	1	493	0	853	99.3927	BH / BH	006251_006251
cassava4.1_006251m|PACid:17973163	LOC_Os05g45590.1	0.5	2	2.7.1.1	Rice	hexokinase, putative, expressed	70.76	472	137	1	23	494	19	489	0	674	95.1417	BH / found	006251_006251
cassava4.1_006251m|PACid:17973163	GRMZM2G432801_P01	0.5	2	2.7.1.1	Maize	Hexokinase	68.35	455	142	2	41	493	49	503	0	639	91.2955	BH / found	006251_006251
cassava4.1_007221m|PACid:17990129	AT1G47840	1	1	2.7.1.1	Arabidopsis	HXK3; HXK3 (HEXOKINASE 3); ATP binding / fructokinase/ glucokinase/ hexokinase (EC:2.7.1.4); K00844 hexokinase [EC:2.7.1.1]	61.54	494	149	5	1	457	4	493	2e-171	598	98.6985	BH / BH	007221_007221	007221_007221	0.9	0.9
cassava4.1_007221m|PACid:17990129	SGN-U272206	1	1	2.7.1.1	Potato	hexokinase-related protein 1 [Solanum tuberosum]	75	500	85	4	1	461	1	499	0	729	99.5662	BH / BH	007221_007221
cassava4.1_007221m|PACid:17990129	rcu:RCOM_1597800	1	1	2.7.1.1	CastorBean	hexokinase,_putative_(EC:2.7.1.1);_K00844_hexokinase_[EC:2.7.1.1]	83.9	497	42	3	1	461	1	495	0	839	99.5662	BH / BH	007221_007221
cassava4.1_007221m|PACid:17990129	LOC_Os07g09890.1	1	1	2.7.1.1	Rice	hexokinase, putative, expressed	68.99	445	102	2	38	446	46	490	2e-177	620	88.2863	BH / BH	007221_007221
cassava4.1_007221m|PACid:17990129	GRMZM2G432801_P01	0.5	2	2.7.1.1	Maize	Hexokinase	54.95	455	166	4	42	457	49	503	2e-137	486	89.8048	BH / found	007221_007221
cassava4.1_011831m|PACid:17990130	LOC_Os07g09890.1	0.5	2	2.7.1.1	Rice	hexokinase, putative, expressed	68.7	345	72	2	1	309	146	490	2e-134	476	94.7531	BH / found	007221_011831	007221_011831	0.1	0.5
cassava4.1_000732m|PACid:17989703	AT5G20280	1	1	2.4.1.14	Arabidopsis	ATSPS1F (sucrose phosphate synthase 1F); sucrose-phosphate synthase/ transferase, transferring glycosyl groups; K00696 sucrose-phosphate synthase [EC:2.4.1.14]	79.96	1058	194	8	1	1056	1	1042	0	1719	99.7162	BH / BH	000732_000732	000732_000732	0.9	0.9
cassava4.1_000732m|PACid:17989703	SGN-U270084	1	1	2.4.1.14	Potato	RecName: Full=Sucrose-phosphate synthase	79.7	1059	207	5	1	1057	1	1053	0	1748	99.8108	BH / BH	000732_000732
cassava4.1_000732m|PACid:17989703	rcu:RCOM_0271410	0.5	7	2.4.1.14	CastorBean	sucrose_phosphate_syntase,_putative_(EC:2.4.1.14);_K00696_sucrose-phosphate_synthase_[EC:2.4.1.14]	95.65	92	4	0	1	92	1	92	4e-49	192	99.9074	BH / notFound	000732_000732
cassava4.1_000732m|PACid:17989703	LOC_Os08g20660.2	1	1	3.1.3.24	Rice	sucrose-phosphate synthase, putative, expressed	68.76	1082	293	10	1	1056	1	1063	0	1521	99.7162	BH / BH	000732_000732
cassava4.1_000732m|PACid:17989703	GRMZM2G055331_P01	1	1	2.4.1.14	Maize	Sucrose phosphate synthase, plant	66.17	1082	316	8	1	1056	1	1058	0	1480	99.7162	BH / BH	000732_000732
cassava4.1_000744m|PACid:17985909	AT5G11110	1	1	2.4.1.14	Arabidopsis	ATSPS2F (SUCROSE PHOSPHATE SYNTHASE 2F); sucrose-phosphate synthase	71.75	1062	266	11	1	1048	1	1042	0	1516	99.5243	BH / BH	000744_000744	000744_000744	0.7	0.7
cassava4.1_000744m|PACid:17985909	SGN-U270084	0.5	2	2.4.1.14	Potato	RecName: Full=Sucrose-phosphate synthase	74.76	1062	246	13	1	1050	1	1052	0	1577	99.7146	BH / found	000744_000744
cassava4.1_000744m|PACid:17985909	LOC_Os08g20660.2	0.5	2	3.1.3.24	Rice	sucrose-phosphate synthase, putative, expressed	67.13	1077	313	10	1	1050	1	1063	0	1472	99.7146	BH / found	000744_000744
cassava4.1_000744m|PACid:17985909	rcu:RCOM_0923320	1	1	2.4.1.14	CastorBean	sucrose_phosphate_syntase,_putative_(EC:2.4.1.14);_K00696_sucrose-phosphate_synthase_[EC:2.4.1.14]	82.95	1056	141	7	1	1050	1	1023	0	1748	99.7146	BH / BH	000744_000744
cassava4.1_000744m|PACid:17985909	GRMZM2G055331_P01	0.5	2	2.4.1.14	Maize	Sucrose phosphate synthase, plant	66.67	1077	313	11	1	1050	1	1058	0	1443	99.7146	BH / found	000744_000744
cassava4.1_000827m|PACid:17968570	AT4G10120	0.5	2	2.4.1.14	Arabidopsis	ATSPS4F; transferase, transferring glycosyl groups; K00696 sucrose-phosphate synthase [EC:2.4.1.14]	70.34	1062	262	8	1	1021	1	1050	0	1533	99.8041	BH / found	000827_000827	000827_000827	0.45	0.45
cassava4.1_000827m|PACid:17968570	SGN-U270084	0.5	2	2.4.1.14	Potato	RecName: Full=Sucrose-phosphate synthase	53.28	1081	409	23	1	1018	1	1048	0	1048	99.5103	BH / found	000827_000827
cassava4.1_000827m|PACid:17968570	rcu:RCOM_1329250	0.5	2	2.4.1.14	CastorBean	sucrose_phosphate_syntase,_putative_(EC:2.4.1.14);_K00696_sucrose-phosphate_synthase_[EC:2.4.1.14]	87.42	1033	106	2	1	1021	1	1021	0	1845	99.8041	BH / found	000827_000827
cassava4.1_000827m|PACid:17968570	LOC_Os11g12810.1	0.5	2	2.4.1.14	Rice	sucrose-phosphate synthase, putative, expressed	55.31	1101	369	17	3	999	4	1085	0	1145	97.4535	BH / found	000827_000827
cassava4.1_000827m|PACid:17968570	GRMZM5G875238_P01	0.25	7	2.4.1.14	Maize		56.04	1076	400	16	1	1018	1	1061	0	1178	99.5103	BH / notFound	000827_000827
cassava4.1_000839m|PACid:17965412	AT4G10120	1	1	2.4.1.14	Arabidopsis	ATSPS4F; transferase, transferring glycosyl groups; K00696 sucrose-phosphate synthase [EC:2.4.1.14]	73.43	1050	248	6	1	1019	1	1050	0	1578	99.8037	BH / BH	000839_000839	000839_000839	0.75	0.75
cassava4.1_000839m|PACid:17965412	SGN-U270084	0.5	2	2.4.1.14	Potato	RecName: Full=Sucrose-phosphate synthase	55.3	1067	403	21	1	1016	1	1044	s	1092	99.5093	BH / found	000839_000839
cassava4.1_000839m|PACid:17965412	LOC_Os11g12810.1	1	1	3.1.3.24	Rice	sucrose-phosphate synthase, putative, expressed	57.29	1091	363	16	3	999	4	1085	0	1181	97.6447	BH / BH	000839_000839
cassava4.1_000839m|PACid:17965412	GRMZM5G875238_P01	0.25	7	3.1.3.24	Maize		59.52	1045	370	17	1	997	1	1040	0	1225	97.6447	BH / notFound	000839_000839
cassava4.1_000839m|PACid:17965412	rcu:RCOM_1329250	1	1	2.4.1.14	CastorBean	sucrose_phosphate_syntase,_putative_(EC:2.4.1.14);_K00696_sucrose-phosphate_synthase_[EC:2.4.1.14]	90.6	1021	94	1	1	1019	1	1021	0	1901	99.8037	BH / BH	000839_000839
cassava4.1_000867m|PACid:17985910	AT5G11110	0.5	2	2.4.1.14	Arabidopsis	ATSPS2F (SUCROSE PHOSPHATE SYNTHASE 2F); sucrose-phosphate synthase	70.82	980	255	12	42	1010	83	1042	0	1366	95.459	BH / found	000744_000867	000744_000867	0.5	0.5
cassava4.1_000867m|PACid:17985910	LOC_Os08g20660.2	0.5	2	3.1.3.24	Rice	sucrose-phosphate synthase, putative, expressed	66.77	984	300	11	42	1012	94	1063	0	1335	95.6565	BH / found	000744_000867
cassava4.1_000867m|PACid:17985910	SGN-U270084	0.5	2	2.4.1.14	Potato	RecName: Full=Sucrose-phosphate synthase	72.47	988	245	15	42	1012	75	1052	0	1405	95.6565	BH / found	000744_000867
cassava4.1_000867m|PACid:17985910	rcu:RCOM_0923320	0.5	2	2.4.1.14	CastorBean	sucrose_phosphate_syntase,_putative_(EC:2.4.1.14);_K00696_sucrose-phosphate_synthase_[EC:2.4.1.14]	80.96	982	143	9	42	1012	75	1023	0	1569	95.6565	BH / found	000744_000867
cassava4.1_000867m|PACid:17985910	GRMZM2G055331_P01	0.5	2	2.4.1.14	Maize	Sucrose phosphate synthase, plant	66.16	984	301	11	42	1012	94	1058	0	1305	95.6565	BH / found	000744_000867
cassava4.1_001062m|PACid:17989704	AT5G20280	0.5	2	2.4.1.14	Arabidopsis	ATSPS1F (sucrose phosphate synthase 1F); sucrose-phosphate synthase/ transferase, transferring glycosyl groups; K00696 sucrose-phosphate synthase [EC:2.4.1.14]	81.41	925	159	6	1	923	1	914	0	1530	95.8377	BH / found	000732_001062	000732_001062	0.5	0.5
cassava4.1_001062m|PACid:17989704	SGN-U270084	0.5	2	2.4.1.14	Potato	RecName: Full=Sucrose-phosphate synthase	81.84	925	160	5	1	923	1	919	0	1560	95.8377	BH / found	000732_001062
cassava4.1_001062m|PACid:17989704	LOC_Os08g20660.2	0.5	2	3.1.3.24	Rice	sucrose-phosphate synthase, putative, expressed	69.97	949	241	9	1	923	1	931	0	1348	95.8377	BH / found	000732_001062
cassava4.1_001062m|PACid:17989704	rcu:RCOM_0923320	0.5	2	2.4.1.14	CastorBean	sucrose_phosphate_syntase,_putative_(EC:2.4.1.14);_K00696_sucrose-phosphate_synthase_[EC:2.4.1.14]	75.53	940	225	3	1	937	1	938	0	1455	97.2945	BH / found	000732_001062
cassava4.1_001062m|PACid:17989704	GRMZM2G055331_P01	0.5	2	2.4.1.14	Maize	Sucrose phosphate synthase, plant	67.97	943	253	7	1	917	1	920	0	1314	95.2133	BH / found	000732_001062
cassava4.1_001415m|PACid:17985911	AT5G11110	0.5	2	2.4.1.14	Arabidopsis	ATSPS2F (SUCROSE PHOSPHATE SYNTHASE 2F); sucrose-phosphate synthase	72.17	884	221	9	1	879	179	1042	0	1291	99.4331	BH / found	000744_001415	000744_001415	0.5	0.5
cassava4.1_001415m|PACid:17985911	SGN-U270084	0.5	2	2.4.1.14	Potato	RecName: Full=Sucrose-phosphate synthase	73.57	893	214	13	1	881	170	1052	0	1315	99.6599	BH / found	000744_001415
cassava4.1_001415m|PACid:17985911	rcu:RCOM_0923320	0.5	2	2.4.1.14	CastorBean	sucrose_phosphate_syntase,_putative_(EC:2.4.1.14);_K00696_sucrose-phosphate_synthase_[EC:2.4.1.14]	81.29	887	127	7	1	881	170	1023	0	1431	99.6599	BH / found	000744_001415
cassava4.1_001415m|PACid:17985911	LOC_Os08g20660.2	0.5	2	2.4.1.14	Rice	sucrose-phosphate synthase, putative, expressed	67.91	888	264	8	1	881	190	1063	0	1237	99.6599	BH / found	000744_001415
cassava4.1_001415m|PACid:17985911	GRMZM2G055331_P01	0.5	2	2.4.1.14	Maize	Sucrose phosphate synthase, plant	67.6	889	262	8	1	881	188	1058	0	1218	99.6599	BH / found	000744_001415
cassava4.1_024105m|PACid:17967540	AT1G04920	1	1	2.4.1.14	Arabidopsis	ATSPS3F (sucrose phosphate synthase 3F); sucrose-phosphate synthase/ transferase, transferring glycosyl groups; K00696 sucrose-phosphate synthase [EC:2.4.1.14]	77.79	1076	213	12	1	1064	1	1062	0	1717	99.7183	BH / BH	024105_024105	024105_024105	0.65	0.65
cassava4.1_024105m|PACid:17967540	SGN-U270084	0.5	2	2.4.1.14	Potato	RecName: Full=Sucrose-phosphate synthase	57.16	1076	426	17	1	1064	1	1053	0	1176	99.7183	BH / found	024105_024105
cassava4.1_024105m|PACid:17967540	rcu:RCOM_1018300	1	1	2.4.1.14	CastorBean	sucrose_phosphate_syntase,_putative_(EC:2.4.1.14);_K00696_sucrose-phosphate_synthase_[EC:2.4.1.14]	89.66	1064	108	2	1	1063	1	1063	0	1994	99.6244	BH / BH	024105_024105
cassava4.1_024105m|PACid:17967540	LOC_Os01g69030.4	0.5	7	2.4.1.14	Rice	sucrose-phosphate synthase, putative, expressed	67.57	1113	286	17	1	1066	1	1085	0	1454	99.9061	BH / notFound	024105_024105
cassava4.1_024105m|PACid:17967540	GRMZM5G875238_P01	0.25	7	2.4.1.14	Maize		70.16	1089	280	16	1	1065	1	1068	0	1499	99.8122	BH / notFound	024105_024105
cassava4.1_003452m|PACid:17960838	AT5G51820	0.5	2	5.4.2.2	Arabidopsis	PGM; PGM (PHOSPHOGLUCOMUTASE); phosphoglucomutase (EC:5.4.2.2); K01835 phosphoglucomutase [EC:5.4.2.2]	82.59	609	99	2	37	638	15	623	0	1022	94.0439	BH / found	003452_003452	003452_003452	0.5	0.5
cassava4.1_003452m|PACid:17960838	SGN-U270146	0.5	2	5.4.2.2	Potato	RecName: Full=Phosphoglucomutase, chloroplastic	84.52	562	87	0	77	638	71	632	0	967	87.7743	BH / found	003452_003452
cassava4.1_003452m|PACid:17960838	rcu:RCOM_1498100	0.5	2	5.4.2.2	CastorBean	phosphoglucomutase,_putative_(EC:5.4.2.2);_K01835_phosphoglucomutase_[EC:5.4.2.2]	85.31	640	83	3	1	638	1	631	0	1097	99.6865	BH / found	003452_003452
cassava4.1_003452m|PACid:17960838	LOC_Os10g11140.1	0.5	2	5.4.2.2	Rice	phosphoglucomutase, putative, expressed	81.35	579	102	1	61	639	38	610	0	972	90.4389	BH / found	003452_003452
cassava4.1_003452m|PACid:17960838	GRMZM2G025854_P04	0.5	7	5.4.2.2	Maize	Alpha-D-phosphohexomutase, N-terminal	78.69	582	124	0	57	638	24	605	0	952	90.9091	BH / notFound	003452_003452
cassava4.1_003471m|PACid:17985549	AT5G51820	1	1	5.4.2.2	Arabidopsis	PGM; PGM (PHOSPHOGLUCOMUTASE); phosphoglucomutase (EC:5.4.2.2); K01835 phosphoglucomutase [EC:5.4.2.2]	88.19	559	66	0	79	637	65	623	0	1028	87.4411	BH / BH	003471_003471	003471_003471	0.9	0.9
cassava4.1_003471m|PACid:17985549	SGN-U270146	1	1	5.4.2.2	Potato	RecName: Full=Phosphoglucomutase, chloroplastic	85.23	562	83	0	76	637	71	632	0	967	87.9121	BH / BH	003471_003471
cassava4.1_003471m|PACid:17985549	rcu:RCOM_1498100	1	1	5.4.2.2	CastorBean	phosphoglucomutase,_putative_(EC:5.4.2.2);_K01835_phosphoglucomutase_[EC:5.4.2.2]	87.17	639	72	3	1	637	1	631	0	1109	99.686	BH / BH	003471_003471
cassava4.1_003471m|PACid:17985549	LOC_Os10g11140.1	1	1	5.4.2.2	Rice	phosphoglucomutase, putative, expressed	82.29	576	99	1	63	638	38	610	0	974	90.1099	BH / BH	003471_003471
cassava4.1_003471m|PACid:17985549	GRMZM2G025854_P04	0.5	7	5.4.2.2	Maize	Alpha-D-phosphohexomutase, N-terminal	80.35	570	112	0	68	637	36	605	0	950	89.168	BH / notFound	003471_003471
cassava4.1_003733m|PACid:17982336	SGN-U285182	0.5	2	5.4.2.2	Potato	phosphoglucomutase, putative [Ricinus communis] gi223527502|gb|EEF29628.1| phosphoglucomutase, putative [Ricinus communis]	53.36	223	96	3	192	409	1	220	7e-60	226	34.895	BH / found	003733_003733	003733_003733	0.4	0.666667
cassava4.1_003733m|PACid:17982336	LOC_Os06g28194.1	0.5	1	5.4.2.2	Rice	expressed protein	70.09	555	163	2	61	612	69	623	0	818	88.853	BH / BH	003733_003733
cassava4.1_003733m|PACid:17982336	GRMZM2G067908_P01	1	1	5.4.2.2	Maize	Alpha-D-phosphohexomutase, N-terminal	70.65	552	159	1	64	612	65	616	0	811	88.3683	BH / BH	003733_003733
cassava4.1_003792m|PACid:17967198	SGN-U285182	1	1	5.4.2.2	Potato	phosphoglucomutase, putative [Ricinus communis] gi223527502|gb|EEF29628.1| phosphoglucomutase, putative [Ricinus communis]	81.36	220	41	0	213	432	1	220	6e-103	369	35.4472	BH / BH	003792_003792	003792_003792	0.4	1
cassava4.1_003792m|PACid:17967198	LOC_Os07g26610.1	1	1	5.4.2.2	Rice	phosphoglucomutase, putative, expressed	72.08	616	169	1	1	613	1	616	0	900	99.3496	BH / BH	003792_003792
cassava4.1_004332m|PACid:17969721	AT1G70730	1	1	5.4.2.2	Arabidopsis	phosphoglucomutase, cytoplasmic, putative / glucose phosphomutase, putative; K01835 phosphoglucomutase [EC:5.4.2.2]	87.86	585	68	3	1	582	78	662	0	1054	99.6564	BH / BH	004332_004332	004332_004332	0.7	0.7
cassava4.1_004332m|PACid:17969721	SGN-U273904	1	1	5.4.2.2	Potato	RecName: Full=Phosphoglucomutase, cytoplasmic	87.14	583	74	1	1	582	1	583	0	1065	99.6564	BH / BH	004332_004332
cassava4.1_004332m|PACid:17969721	rcu:RCOM_0628900	0.5	2	5.4.2.2	CastorBean	phosphoglucomutase,_putative_(EC:5.4.2.2);_K01835_phosphoglucomutase_[EC:5.4.2.2]	93.46	581	38	0	2	582	1	581	0	1130	99.4845	BH / found	004332_004332
cassava4.1_004332m|PACid:17969721	LOC_Os03g50480.1	0.5	2	5.4.2.2	Rice	phosphoglucomutase, putative, expressed	85.45	584	83	2	1	583	1	583	0	1046	99.8282	BH / found	004332_004332
cassava4.1_004332m|PACid:17969721	GRMZM2G109383_P01	0.5	2	5.4.2.2	Maize	Alpha-D-phosphohexomutase, N-terminal	85.25	583	85	1	1	582	68	650	0	1046	99.6564	BH / found	004332_004332
cassava4.1_004336m|PACid:17982342	AT1G70730	0.5	2	5.4.2.2	Arabidopsis	phosphoglucomutase, cytoplasmic, putative / glucose phosphomutase, putative; K01835 phosphoglucomutase [EC:5.4.2.2]	88.03	585	67	3	1	582	78	662	0	1051	99.6564	BH / found	004336_004336	004336_004336	0.8	0.8
cassava4.1_004336m|PACid:17982342	SGN-U273904	0.5	2	5.4.2.2	Potato	RecName: Full=Phosphoglucomutase, cytoplasmic	86.79	583	76	1	1	582	1	583	0	1063	99.6564	BH / found	004336_004336
cassava4.1_004336m|PACid:17982342	rcu:RCOM_0628900	1	1	5.4.2.2	CastorBean	phosphoglucomutase,_putative_(EC:5.4.2.2);_K01835_phosphoglucomutase_[EC:5.4.2.2]	94.49	581	32	0	2	582	1	581	0	1140	99.4845	BH / BH	004336_004336
cassava4.1_004336m|PACid:17982342	LOC_Os03g50480.1	1	1	5.4.2.2	Rice	phosphoglucomutase, putative, expressed	85.96	584	80	2	1	583	1	583	0	1048	99.8282	BH / BH	004336_004336
cassava4.1_004336m|PACid:17982342	GRMZM2G109383_P01	1	1	5.4.2.2	Maize	Alpha-D-phosphohexomutase, N-terminal	85.59	583	83	1	1	582	68	650	0	1048	99.6564	BH / BH	004336_004336
cassava4.1_005009m|PACid:17967199	SGN-U285182	0.5	2	5.4.2.2	Potato	phosphoglucomutase, putative [Ricinus communis] gi223527502|gb|EEF29628.1| phosphoglucomutase, putative [Ricinus communis]	81.36	220	41	0	142	361	1	220	7e-103	369	40.0735	BH / found	003792_005009	003792_005009	0.2	0.5
cassava4.1_005009m|PACid:17967199	LOC_Os07g26610.2	0.5	7	5.4.2.2	Rice	phosphoglucomutase, putative, expressed	77.86	542	120	0	1	542	1	542	0	867	99.2647	BH / notFound	003792_005009
cassava4.1_004771m|PACid:17981254	SGN-U271053	0.5	1	3.2.1.41	Potato	PREDICTED: hypothetical protein [Vitis vinifera]	72.67	472	128	1	87	558	9	479	0	705	84.2294	BH / BH	004771_004771	004771_004771	0.3	0.75
cassava4.1_004771m|PACid:17981254	LOC_Os04g08270.1	1	1	3.2.1.41	Rice	pullulanase precursor, putative, expressed	65	500	151	1	57	556	1	476	0	694	89.2473	BH / BH	004771_004771
cassava4.1_024672m|PACid:17981243	SGN-U274772	0.5	7	3.2.1.41	Potato	pullulanase, putative [Ricinus communis] gi223527468|gb|EEF29599.1| pullulanase, putative [Ricinus communis]	64.37	174	56	3	71	244	52	219	7e-59	223	42.5743	BH / notFound	024672_024672	024672_024672	0.1	0.5
cassava4.1_001096m|PACid:17985601	AT3G29320	1	1	2.4.1.1	Arabidopsis	glucan phosphorylase, putative; K00688 starch phosphorylase [EC:2.4.1.1]	73.62	921	227	2	41	955	52	962	0	1408	95.6021	BH / BH	001096_001096	001096_001096	0.8	1
cassava4.1_001096m|PACid:17985601	SGN-U272349	1	1	2.4.1.1	Potato	RecName: Full=Alpha-1,4 glucan phosphorylase L-2 isozyme, chloroplastic/amyloplastic	77.36	932	180	4	48	955	50	974	0	1501	94.8691	BH / BH	001096_001096
cassava4.1_001096m|PACid:17985601	rcu:RCOM_0524530	1	1	2.4.1.1	CastorBean	glycogen_phosphorylase,_putative_(EC:2.4.1.1);_K00688_starch_phosphorylase_[EC:2.4.1.1]	75.47	958	215	5	17	955	21	977	0	1503	98.1152	BH / BH	001096_001096
cassava4.1_001096m|PACid:17985601	LOC_Os03g55090.1	1	1	2.4.1.1	Rice	alpha-glucan phosphorylast isozyme, putative, expressed	69.67	933	233	5	46	956	48	952	0	1332	95.1832	BH / BH	001096_001096
cassava4.1_001626m|PACid:17966328	AT3G46970	1	1	2.4.1.1	Arabidopsis	PHS2; PHS2 (ALPHA-GLUCAN PHOSPHORYLASE 2); phosphorylase/ transferase, transferring glycosyl groups; K00688 starch phosphorylase [EC:2.4.1.1]	84.98	839	124	1	8	846	5	841	0	1502	98.9362	BH / BH	001626_001626	001626_001626	1	1
cassava4.1_001626m|PACid:17966328	SGN-U269592	1	1	2.4.1.1	Potato	RecName: Full=Alpha-glucan phosphorylase, H isozyme	84.21	817	122	2	25	840	16	826	0	1451	96.2175	BH / BH	001626_001626
cassava4.1_001626m|PACid:17966328	rcu:RCOM_0730590	1	1	2.4.1.1	CastorBean	glycogen_phosphorylase,_putative_(EC:2.4.1.1);_K00688_starch_phosphorylase_[EC:2.4.1.1]	90.93	849	74	3	1	846	1	849	0	1617	99.7636	BH / BH	001626_001626
cassava4.1_001626m|PACid:17966328	LOC_Os01g63270.1	1	1	2.4.1.1	Rice	alpha-glucan phosphorylast isozyme, putative, expressed	81.07	840	155	2	7	845	4	840	0	1456	98.9362	BH / BH	001626_001626
cassava4.1_001626m|PACid:17966328	GRMZM2G085577_P01	1	1	2.4.1.1	Maize	HSP20-like chaperone	81.98	827	148	1	20	845	11	837	0	1447	97.3995	BH / BH	001626_001626
cassava4.1_002082m|PACid:17966329	AT3G46970	0.5	2	2.4.1.1	Arabidopsis	PHS2; PHS2 (ALPHA-GLUCAN PHOSPHORYLASE 2); phosphorylase/ transferase, transferring glycosyl groups; K00688 starch phosphorylase [EC:2.4.1.1]	84.88	734	109	1	8	741	5	736	0	1309	94.696	BH / found	001626_002082	001626_002082	0.45	0.45
cassava4.1_002082m|PACid:17966329	SGN-U269592	0.5	2	2.4.1.1	Potato	RecName: Full=Alpha-glucan phosphorylase, H isozyme	83.57	718	111	2	25	741	16	727	0	1261	92.4968	BH / found	001626_002082
cassava4.1_002082m|PACid:17966329	rcu:RCOM_0730590	0.5	2	2.4.1.1	CastorBean	glycogen_phosphorylase,_putative_(EC:2.4.1.1);_K00688_starch_phosphorylase_[EC:2.4.1.1]	90.99	744	64	3	1	741	1	744	0	1417	95.6016	BH / found	001626_002082
cassava4.1_002082m|PACid:17966329	LOC_Os01g63270.1	0.5	2	2.4.1.1	Rice	alpha-glucan phosphorylast isozyme, putative, expressed	81.11	736	135	2	7	741	4	736	0	1278	94.8254	BH / found	001626_002082
cassava4.1_002082m|PACid:17966329	GRMZM2G085577_P01	0.25	2	2.4.1.1	Maize	HSP20-like chaperone	81.88	723	130	1	20	741	11	733	0	1266	93.1436	BH / found	001626_002082
cassava4.1_002466m|PACid:17978799	SGN-U268191	0.5	3	2.4.1.1	Potato	RecName: Full=Alpha-1,4 glucan phosphorylase L-1 isozyme, chloroplastic/amyloplastic	85.83	120	17	0	440	559	1	120	1e-57	219	16.2311	found / BH	002466_002466	002466_002466	0.3	0.5
cassava4.1_002466m|PACid:17978799	rcu:RCOM_0524530	0.5	2	2.4.1.1	CastorBean	glycogen_phosphorylase,_putative_(EC:2.4.1.1);_K00688_starch_phosphorylase_[EC:2.4.1.1]	74.27	241	51	1	4	233	7	247	2e-102	369	99.5873	BH / found	002466_002466
cassava4.1_002466m|PACid:17978799	GRMZM2G074158_P02	0.5	7	2.4.1.1	Maize	Glycosyl transferase, family 35	78.4	162	35	0	72	233	83	244	4e-73	273	90.2338	BH / notFound	002466_002466
cassava4.1_002614m|PACid:17978880	SGN-U269592	0.5	2	2.4.1.1	Potato	RecName: Full=Alpha-glucan phosphorylase, H isozyme	55.45	752	278	9	1	707	87	826	0	829	98.878	BH / found	002614_002614	002614_002614	0.4	0.5
cassava4.1_002614m|PACid:17978880	rcu:RCOM_0524530	0.5	2	2.4.1.1	CastorBean	glycogen_phosphorylase,_putative_(EC:2.4.1.1);_K00688_starch_phosphorylase_[EC:2.4.1.1]	87.56	225	28	0	1	225	149	373	2e-118	422	99.9086	BH / found	002614_002614
cassava4.1_002614m|PACid:17978880	LOC_Os03g55090.1	0.5	5	2.4.1.1	Rice	alpha-glucan phosphorylast isozyme, putative, expressed	78.24	193	42	0	1	193	141	333	3e-89	327	100.14	found / notFound	002614_002614
cassava4.1_002614m|PACid:17978880	GRMZM2G074158_P02	0.5	7	2.4.1.1	Maize	Glycosyl transferase, family 35	76.34	224	53	0	1	224	146	369	6e-103	372	99.9108	BH / notFound	002614_002614
cassava4.1_004717m|PACid:17991231	LOC_Os03g55090.1	0.5	2	2.4.1.1	Rice	alpha-glucan phosphorylast isozyme, putative, expressed	65.32	620	154	9	1	560	141	759	0	805	99.6429	BH / found	004717_004717	004717_004717	0.1	0.5
cassava4.1_003947m|PACid:17969276	SGN-U268899	0.5	2	2.7.7.9	Potato	UTP:alpha-D-glucose-1-phosphate uridylyltransferase [Solanum tuberosum]	51.18	424	151	7	236	604	54	476	3e-105	377	60.6612	BH / found	003947_003947	003947_003947	0.3	0.5
cassava4.1_003947m|PACid:17969276	rcu:RCOM_1515330	0.5	7	2.7.7.9	CastorBean	utp-glucose-1-phosphate_uridylyltransferase,_putative_(EC:2.7.7.9)	77.51	627	116	4	1	605	1	624	0	973	99.6694	BH / notFound	003947_003947
cassava4.1_003947m|PACid:17969276	GRMZM2G098370_P02	0.5	7	2.7.7.9	Maize	UTP--glucose-1-phosphate uridylyltransferase, subgroup	50.47	424	155	5	236	605	45	467	2e-108	390	60.8264	BH / notFound	003947_003947
cassava4.1_006965m|PACid:17961642	AT5G17310	1	1	2.7.7.9	Arabidopsis	UTP--glucose-1-phosphate uridylyltransferase, putative / UDP-glucose pyrophosphorylase, putative / UGPase, putative (EC:2.7.7.9); K00963 UTP--glucose-1-phosphate uridylyltransferase [EC:2.7.7.9]	83.76	468	76	0	2	469	3	470	0	796	99.3603	BH / BH	006973_006965	006973_006965	1	1
cassava4.1_006965m|PACid:17961642	SGN-U268899	1	1	2.7.7.9	Potato	UTP:alpha-D-glucose-1-phosphate uridylyltransferase [Solanum tuberosum]	86.13	476	58	2	1	468	1	476	0	811	99.3603	BH / BH	006973_006965
cassava4.1_006965m|PACid:17961642	rcu:RCOM_1605130	1	1	2.7.7.9	CastorBean	utp-glucose-1-phosphate_uridylyltransferase,_putative_(EC:2.7.7.9);_K00963_UTP--glucose-1-phosphate_uridylyltransferase_[EC:2.7.7.9]	92.13	470	36	1	1	469	1	470	0	861	99.5736	BH / BH	006973_006965
cassava4.1_006965m|PACid:17961642	LOC_Os09g38030.1	1	1	2.7.7.9	Rice	UTP--glucose-1-phosphate uridylyltransferase, putative, expressed	85.56	471	66	2	1	470	1	470	0	804	99.7868	BH / BH	006973_006965
cassava4.1_006965m|PACid:17961642	GRMZM2G032003_P05	1	1	2.7.7.9	Maize	Ubiquitous surface protein	86.35	469	63	1	2	469	5	473	0	809	99.3603	BH / BH	006973_006965
cassava4.1_006973m|PACid:17961641	AT5G17310	0.5	2	2.7.7.9	Arabidopsis	UTP--glucose-1-phosphate uridylyltransferase, putative / UDP-glucose pyrophosphorylase, putative / UGPase, putative (EC:2.7.7.9); K00963 UTP--glucose-1-phosphate uridylyltransferase [EC:2.7.7.9]	83.76	468	76	0	2	469	3	470	0	796	99.3603	BH / found	006973_006973	006973_006973	0.5	0.5
cassava4.1_006973m|PACid:17961641	SGN-U268899	0.5	2	2.7.7.9	Potato	UTP:alpha-D-glucose-1-phosphate uridylyltransferase [Solanum tuberosum]	86.13	476	58	2	1	468	1	476	0	811	99.3603	BH / found	006973_006973
cassava4.1_006973m|PACid:17961641	rcu:RCOM_1605130	0.5	2	2.7.7.9	CastorBean	utp-glucose-1-phosphate_uridylyltransferase,_putative_(EC:2.7.7.9);_K00963_UTP--glucose-1-phosphate_uridylyltransferase_[EC:2.7.7.9]	92.13	470	36	1	1	469	1	470	0	861	99.5736	BH / found	006973_006973
cassava4.1_006973m|PACid:17961641	LOC_Os09g38030.1	0.5	2	2.7.7.9	Rice	UTP--glucose-1-phosphate uridylyltransferase, putative, expressed	85.56	471	66	2	1	470	1	470	0	804	99.7868	BH / found	006973_006973
cassava4.1_006973m|PACid:17961641	GRMZM2G032003_P05	0.5	2	2.7.7.9	Maize	Ubiquitous surface protein	86.35	469	63	1	2	469	5	473	0	809	99.3603	BH / found	006973_006973
cassava4.1_006979m|PACid:17979348	AT5G17310	0.5	2	2.7.7.9	Arabidopsis	UTP--glucose-1-phosphate uridylyltransferase, putative / UDP-glucose pyrophosphorylase, putative / UGPase, putative (EC:2.7.7.9); K00963 UTP--glucose-1-phosphate uridylyltransferase [EC:2.7.7.9]	83.33	468	78	0	2	469	3	470	0	791	99.3603	BH / found	006979_006979	006979_006979	0.5	0.5
cassava4.1_006979m|PACid:17979348	SGN-U268899	0.5	2	2.7.7.9	Potato	UTP:alpha-D-glucose-1-phosphate uridylyltransferase [Solanum tuberosum]	86.72	467	61	1	3	468	10	476	0	804	98.9339	BH / found	006979_006979
cassava4.1_006979m|PACid:17979348	rcu:RCOM_1605130	0.5	2	2.7.7.9	CastorBean	utp-glucose-1-phosphate_uridylyltransferase,_putative_(EC:2.7.7.9);_K00963_UTP--glucose-1-phosphate_uridylyltransferase_[EC:2.7.7.9]	90.85	470	42	1	1	469	1	470	0	850	99.5736	BH / found	006979_006979
cassava4.1_006979m|PACid:17979348	LOC_Os09g38030.1	0.5	2	2.7.7.9	Rice	UTP--glucose-1-phosphate uridylyltransferase, putative, expressed	85.99	471	64	2	1	470	1	470	0	803	99.7868	BH / found	006979_006979
cassava4.1_006979m|PACid:17979348	GRMZM2G032003_P05	0.5	2	2.7.7.9	Maize	Ubiquitous surface protein	85.44	467	68	0	3	469	7	473	0	798	99.1471	BH / found	006979_006979
cassava4.1_001283m|PACid:17991130	AT1G73370	1	1	2.4.1.13	Arabidopsis	SUS6; SUS6 (SUCROSE SYNTHASE 6); UDP-glycosyltransferase/ sucrose synthase; K00695 sucrose synthase [EC:2.4.1.13]	71.19	854	237	1	2	846	4	857	0	1309	92.4342	BH / BH	001283_001283	001283_001283	0.8	0.8
cassava4.1_001283m|PACid:17991130	SGN-U273939	0.5	2	2.4.1.13	Potato	sucrose synthase [Solanum tuberosum]	57.55	808	338	2	3	808	2	806	0	976	88.1579	BH / found	001283_001283
cassava4.1_001283m|PACid:17991130	rcu:RCOM_0577320	1	1	2.4.1.13	CastorBean	sucrose_synthase,_putative_(EC:2.4.1.13);_K00695_sucrose_synthase_[EC:2.4.1.13]	86.89	862	111	1	1	862	1	860	0	1570	94.2982	BH / BH	001283_001283
cassava4.1_001283m|PACid:17991130	LOC_Os04g24430.1	1	1	2.4.1.13	Rice	sucrose synthase, putative, expressed	70.6	840	244	2	1	837	1	840	0	1271	91.557	BH / BH	001283_001283
cassava4.1_001283m|PACid:17991130	GRMZM2G060659_P02	0.5	7	2.4.1.13	Maize	Sucrose synthase, plants and cyanobacteria	71.26	842	237	3	1	837	1	842	0	1281	91.557	BH / notFound	001283_001283
cassava4.1_001840m|PACid:17981623	AT4G02280	1	1	2.4.1.13	Arabidopsis	SUS3; SUS3 (sucrose synthase 3); UDP-glycosyltransferase/ sucrose synthase/ transferase, transferring glycosyl groups (EC:2.4.1.13); K00695 sucrose synthase [EC:2.4.1.13]	85.04	809	121	0	1	809	1	809	0	1471	99.5068	BH / BH	001840_001840	001840_001840	1	1
cassava4.1_001840m|PACid:17981623	SGN-U273939	1	1	2.4.1.13	Potato	sucrose synthase [Solanum tuberosum]	81.75	811	148	0	1	811	1	811	0	1390	99.7534	BH / BH	001840_001840
cassava4.1_001840m|PACid:17981623	rcu:RCOM_1179090	1	1	2.4.1.13	CastorBean	sucrose_synthase,_putative_(EC:2.4.1.13);_K00695_sucrose_synthase_[EC:2.4.1.13]	87.42	811	66	2	1	811	1	775	0	1474	99.7534	BH / BH	001840_001840
cassava4.1_001840m|PACid:17981623	LOC_Os03g22120.1	1	1	2.4.1.13	Rice	sucrose synthase, putative, expressed	81.03	812	152	1	1	812	1	810	0	1416	99.8767	BH / BH	001840_001840
cassava4.1_001840m|PACid:17981623	GRMZM2G318780_P02	1	1	2.4.1.13	Maize	Sucrose synthase, plants and cyanobacteria	81.44	808	148	1	1	808	1	806	0	1405	99.3835	BH / BH	001840_001840
cassava4.1_001864m|PACid:17992794	AT3G43190	0.5	2	2.4.1.13	Arabidopsis	SUS4; SUS4; UDP-glycosyltransferase/ sucrose synthase/ transferase, transferring glycosyl groups (EC:2.4.1.13); K00695 sucrose synthase [EC:2.4.1.13]	85.34	805	118	0	2	806	4	808	0	1446	99.6278	BH / found	001867_001864	001867_001864	0.5	0.5
cassava4.1_001864m|PACid:17992794	SGN-U268210	0.5	2	2.4.1.13	Potato	sucrose synthase [Solanum tuberosum]	79.88	805	162	0	1	805	1	805	0	1347	99.6278	BH / found	001867_001864
cassava4.1_001864m|PACid:17992794	rcu:RCOM_0709050	0.5	2	2.4.1.13	CastorBean	sucrose_synthase,_putative_(EC:2.4.1.13);_K00695_sucrose_synthase_[EC:2.4.1.13]	90.68	805	43	1	1	805	1	773	0	1506	99.6278	BH / found	001867_001864
cassava4.1_001864m|PACid:17992794	LOC_Os06g09450.7	0.5	2	2.4.1.13	Rice	sucrose synthase, putative, expressed	76.25	800	188	1	6	805	5	802	0	1305	99.0074	BH / found	001867_001864
cassava4.1_001864m|PACid:17992794	GRMZM2G152908_P01	0.5	2	2.4.1.13	Maize	Sucrose synthase, plants and cyanobacteria	76.4	805	189	1	2	805	6	810	0	1305	99.5037	BH / found	001867_001864
cassava4.1_001867m|PACid:17992793	AT3G43190	0.5	2	2.4.1.13	Arabidopsis	SUS4; SUS4; UDP-glycosyltransferase/ sucrose synthase/ transferase, transferring glycosyl groups (EC:2.4.1.13); K00695 sucrose synthase [EC:2.4.1.13]	85.34	805	118	0	2	806	4	808	0	1446	99.6278	BH / found	001867_001867	001867_001867	0.5	0.5
cassava4.1_001867m|PACid:17992793	SGN-U268210	0.5	2	2.4.1.13	Potato	sucrose synthase [Solanum tuberosum]	79.88	805	162	0	1	805	1	805	0	1347	99.6278	BH / found	001867_001867
cassava4.1_001867m|PACid:17992793	rcu:RCOM_0709050	0.5	2	2.4.1.13	CastorBean	sucrose_synthase,_putative_(EC:2.4.1.13);_K00695_sucrose_synthase_[EC:2.4.1.13]	90.68	805	43	1	1	805	1	773	0	1506	99.6278	BH / found	001867_001867
cassava4.1_001867m|PACid:17992793	LOC_Os06g09450.7	0.5	2	2.4.1.13	Rice	sucrose synthase, putative, expressed	76.25	800	188	1	6	805	5	802	0	1305	99.0074	BH / found	001867_001867
cassava4.1_001867m|PACid:17992793	GRMZM2G152908_P01	0.5	2	2.4.1.13	Maize	Sucrose synthase, plants and cyanobacteria	76.4	805	189	1	2	805	6	810	0	1305	99.5037	BH / found	001867_001867
cassava4.1_001871m|PACid:17965267	AT3G43190	1	1	2.4.1.13	Arabidopsis	SUS4; SUS4; UDP-glycosyltransferase/ sucrose synthase/ transferase, transferring glycosyl groups (EC:2.4.1.13); K00695 sucrose synthase [EC:2.4.1.13]	86.58	805	108	0	2	806	4	808	0	1463	99.6278	BH / BH	001871_001871	001871_001871	1	1
cassava4.1_001871m|PACid:17965267	SGN-U268210	1	1	2.4.1.13	Potato	sucrose synthase [Solanum tuberosum]	79.75	805	163	0	1	805	1	805	0	1347	99.6278	BH / BH	001871_001871
cassava4.1_001871m|PACid:17965267	rcu:RCOM_0709050	1	1	2.4.1.13	CastorBean	sucrose_synthase,_putative_(EC:2.4.1.13);_K00695_sucrose_synthase_[EC:2.4.1.13]	90.81	805	42	1	1	805	1	773	0	1514	99.6278	BH / BH	001871_001871
cassava4.1_001871m|PACid:17965267	LOC_Os06g09450.7	1	1	2.4.1.13	Rice	sucrose synthase, putative, expressed	77	800	182	1	6	805	5	802	0	1315	99.0074	BH / BH	001871_001871
cassava4.1_001871m|PACid:17965267	GRMZM2G152908_P01	1	1	2.4.1.13	Maize	Sucrose synthase, plants and cyanobacteria	77.27	805	182	1	2	805	6	810	0	1316	99.5037	BH / BH	001871_001871
cassava4.1_001874m|PACid:17972883	AT1G73370	0.5	2	2.4.1.13	Arabidopsis	SUS6; SUS6 (SUCROSE SYNTHASE 6); UDP-glycosyltransferase/ sucrose synthase; K00695 sucrose synthase [EC:2.4.1.13]	68.77	807	220	1	2	776	4	810	0	1192	96.0248	BH / found	001874_001874	001874_001874	0.5	0.5
cassava4.1_001874m|PACid:17972883	SGN-U273939	0.5	2	2.4.1.13	Potato	sucrose synthase [Solanum tuberosum]	53.51	813	341	3	3	781	2	811	0	894	96.5217	BH / found	001874_001874
cassava4.1_001874m|PACid:17972883	rcu:RCOM_1123530	0.5	7	2.4.1.13	CastorBean	sucrose_synthase,_putative_(EC:2.4.1.13);_K00695_sucrose_synthase_[EC:2.4.1.13]	89.41	793	84	0	2	794	3	795	0	1514	98.2609	BH / notFound	001874_001874
cassava4.1_001874m|PACid:17972883	LOC_Os04g24430.1	0.5	2	2.4.1.13	Rice	sucrose synthase, putative, expressed	66.94	844	237	4	1	805	1	841	0	1197	99.7516	BH / found	001874_001874
cassava4.1_001874m|PACid:17972883	GRMZM2G060659_P02	0.5	7	2.4.1.13	Maize	Sucrose synthase, plants and cyanobacteria	67.46	845	233	5	1	805	1	843	0	1199	99.7516	BH / notFound	001874_001874
cassava4.1_001912m|PACid:17965268	AT3G43190	0.5	2	2.4.1.13	Arabidopsis	SUS4; SUS4; UDP-glycosyltransferase/ sucrose synthase/ transferase, transferring glycosyl groups (EC:2.4.1.13); K00695 sucrose synthase [EC:2.4.1.13]	86.09	805	104	1	2	798	4	808	0	1447	99.6241	BH / found	001871_001912	001871_001912	0.5	0.5
cassava4.1_001912m|PACid:17965268	SGN-U268210	0.5	2	2.4.1.13	Potato	sucrose synthase [Solanum tuberosum]	79.5	805	157	1	1	797	1	805	0	1335	99.6241	BH / found	001871_001912
cassava4.1_001912m|PACid:17965268	rcu:RCOM_0709050	0.5	2	2.4.1.13	CastorBean	sucrose_synthase,_putative_(EC:2.4.1.13);_K00695_sucrose_synthase_[EC:2.4.1.13]	90.06	805	40	2	1	797	1	773	0	1495	99.6241	BH / found	001871_001912
cassava4.1_001912m|PACid:17965268	LOC_Os06g09450.7	0.5	2	2.4.1.13	Rice	sucrose synthase, putative, expressed	76.94	798	178	1	6	797	5	802	0	1309	98.9975	BH / found	001871_001912
cassava4.1_001912m|PACid:17965268	GRMZM2G152908_P01	0.5	2	2.4.1.13	Maize	Sucrose synthase, plants and cyanobacteria	76.77	805	178	1	2	797	6	810	0	1305	99.4987	BH / found	001871_001912
cassava4.1_002238m|PACid:17981624	AT4G02280	0.5	2	2.4.1.13	Arabidopsis	SUS3; SUS3 (sucrose synthase 3); UDP-glycosyltransferase/ sucrose synthase/ transferase, transferring glycosyl groups (EC:2.4.1.13); K00695 sucrose synthase [EC:2.4.1.13]	84.59	753	116	0	1	753	1	753	0	1364	99.3386	BH / found	001840_002238	001840_002238	0.5	0.5
cassava4.1_002238m|PACid:17981624	SGN-U273939	0.5	2	2.4.1.13	Potato	sucrose synthase [Solanum tuberosum]	81.14	753	142	0	1	753	1	753	0	1280	99.3386	BH / found	001840_002238
cassava4.1_002238m|PACid:17981624	rcu:RCOM_1179090	0.5	2	2.4.1.13	CastorBean	sucrose_synthase,_putative_(EC:2.4.1.13);_K00695_sucrose_synthase_[EC:2.4.1.13]	86.72	753	64	2	1	753	1	717	0	1358	99.3386	BH / found	001840_002238
cassava4.1_002238m|PACid:17981624	LOC_Os03g22120.1	0.5	2	2.4.1.13	Rice	sucrose synthase, putative, expressed	80.61	753	144	1	1	753	1	751	0	1305	99.3386	BH / found	001840_002238
cassava4.1_002238m|PACid:17981624	GRMZM2G318780_P02	0.5	2	2.4.1.13	Maize	Sucrose synthase, plants and cyanobacteria	80.61	753	144	1	1	753	1	751	0	1298	99.3386	BH / found	001840_002238
cassava4.1_002265m|PACid:17965269	AT3G43190	0.5	2	2.4.1.13	Arabidopsis	SUS4; SUS4; UDP-glycosyltransferase/ sucrose synthase/ transferase, transferring glycosyl groups (EC:2.4.1.13); K00695 sucrose synthase [EC:2.4.1.13]	86.55	751	101	0	2	752	4	754	0	1366	99.6011	BH / found	001871_002265	001871_002265	0.5	0.5
cassava4.1_002265m|PACid:17965269	SGN-U268210	0.5	2	2.4.1.13	Potato	sucrose synthase [Solanum tuberosum]	79.39	752	155	0	1	752	1	752	0	1252	99.734	BH / found	001871_002265
cassava4.1_002265m|PACid:17965269	rcu:RCOM_0709050	0.5	2	2.4.1.13	CastorBean	sucrose_synthase,_putative_(EC:2.4.1.13);_K00695_sucrose_synthase_[EC:2.4.1.13]	90.29	752	41	1	1	752	1	720	0	1406	99.734	BH / found	001871_002265
cassava4.1_002265m|PACid:17965269	LOC_Os06g09450.7	0.5	2	2.4.1.13	Rice	sucrose synthase, putative, expressed	77.11	747	169	1	6	752	5	749	0	1224	99.0691	BH / found	001871_002265
cassava4.1_002265m|PACid:17965269	GRMZM2G152908_P01	0.5	2	2.4.1.13	Maize	Sucrose synthase, plants and cyanobacteria	77.39	752	169	1	2	752	6	757	0	1225	99.6011	BH / found	001871_002265
cassava4.1_026466m|PACid:17979640	AT5G49190	0.5	2	2.4.1.13	Arabidopsis	SUS2; SUS2 (SUCROSE SYNTHASE 2); UDP-glycosyltransferase/ sucrose synthase/ transferase, transferring glycosyl groups (EC:2.4.1.13); K00695 sucrose synthase [EC:2.4.1.13]	76.6	799	155	1	1	767	9	807	0	1293	99.7392	BH / found	026466_026466	026466_026466	0.6	0.6
cassava4.1_026466m|PACid:17979640	SGN-U273939	0.5	2	2.4.1.13	Potato	sucrose synthase [Solanum tuberosum]	72.59	799	187	1	1	767	12	810	0	1230	99.7392	BH / found	026466_026466
cassava4.1_026466m|PACid:17979640	rcu:RCOM_0682090	1	1	2.4.1.13	CastorBean	sucrose_synthase,_putative_(EC:2.4.1.13);_K00695_sucrose_synthase_[EC:2.4.1.13]	83.68	766	125	0	2	767	7	772	0	1380	99.6089	BH / BH	026466_026466
cassava4.1_026466m|PACid:17979640	LOC_Os03g22120.1	0.5	2	2.4.1.13	Rice	sucrose synthase, putative, expressed	73.81	798	175	2	1	766	12	807	0	1254	99.6089	BH / found	026466_026466
cassava4.1_026466m|PACid:17979640	GRMZM2G318780_P02	0.5	2	2.4.1.13	Maize	Sucrose synthase, plants and cyanobacteria	73.06	798	181	2	1	766	12	807	0	1243	99.6089	BH / found	026466_026466
cassava4.1_027790m|PACid:17979357	AT1G73370	0.5	2	2.4.1.13	Arabidopsis	SUS6; SUS6 (SUCROSE SYNTHASE 6); UDP-glycosyltransferase/ sucrose synthase; K00695 sucrose synthase [EC:2.4.1.13]	68.52	810	223	1	2	779	4	813	0	1186	97.2431	BH / found	027790_027790	027790_027790	0.5	0.5
cassava4.1_027790m|PACid:17979357	SGN-U273939	0.5	2	2.4.1.13	Potato	sucrose synthase [Solanum tuberosum]	53.38	813	342	3	3	781	2	811	0	891	97.3684	BH / found	027790_027790
cassava4.1_027790m|PACid:17979357	rcu:RCOM_1123530	0.5	7	2.4.1.13	CastorBean	sucrose_synthase,_putative_(EC:2.4.1.13);_K00695_sucrose_synthase_[EC:2.4.1.13]	89.32	796	85	0	2	797	3	798	0	1520	99.4987	BH / notFound	027790_027790
cassava4.1_027790m|PACid:17979357	LOC_Os04g24430.1	0.5	2	2.4.1.13	Rice	sucrose synthase, putative, expressed	67.91	804	225	2	1	771	1	804	0	1169	96.3659	BH / found	027790_027790
cassava4.1_027790m|PACid:17979357	GRMZM2G060659_P02	0.5	7	2.4.1.13	Maize	Sucrose synthase, plants and cyanobacteria	66.79	834	239	4	1	796	1	834	0	1174	99.4987	BH / notFound	027790_027790
cassava4.1_008177m|PACid:17992276	AT2G35840	0.5	2	3.1.3.24	Arabidopsis	sucrose-phosphatase 1 (SPP1) (EC:3.1.3.24)	70.26	427	122	1	1	427	1	422	6e-179	623	99.5316	BH / found	008177_008177	008177_008177	0.5	0.833333
cassava4.1_008177m|PACid:17992276	LOC_Os02g05030.1	1	1	3.1.3.24	Rice	sucrose-phosphatase, putative, expressed	66.74	427	137	3	1	426	1	423	2e-163	573	99.2974	BH / BH	008177_008177
cassava4.1_008177m|PACid:17992276	GRMZM2G055489_P01	1	1	3.1.3.24	Maize	Sucrose phosphatase, plant and cyanobacteria	63.98	422	146	3	1	420	1	418	5e-155	544	97.8923	BH / BH	008177_008177
cassava4.1_008254m|PACid:17994099	AT2G35840	1	1	3.1.3.24	Arabidopsis	sucrose-phosphatase 1 (SPP1) (EC:3.1.3.24)	70.82	425	121	2	1	425	1	422	0	630	99.5294	BH / BH	008254_008254	008254_008254	0.4	0.666667
cassava4.1_008254m|PACid:17994099	LOC_Os02g05030.1	0.5	2	3.1.3.24	Rice	sucrose-phosphatase, putative, expressed	64.71	425	147	3	1	424	1	423	1e-160	564	99.2941	BH / found	008254_008254
cassava4.1_008254m|PACid:17994099	GRMZM2G055489_P01	0.5	2	3.1.3.24	Maize	Sucrose phosphatase, plant and cyanobacteria	63.29	414	150	2	1	414	1	412	4e-154	541	96.9412	BH / found	008254_008254
cassava4.1_009570m|PACid:17992277	AT2G35840	0.5	2	3.1.3.24	Arabidopsis	sucrose-phosphatase 1 (SPP1) (EC:3.1.3.24)	75.73	379	92	0	1	379	1	379	3e-172	600	98.1771	BH / found	008177_009570	008177_009570	0.3	0.5
cassava4.1_009570m|PACid:17992277	LOC_Os02g05030.1	0.5	2	3.1.3.24	Rice	sucrose-phosphatase, putative, expressed	70.08	381	113	1	1	381	1	380	3e-156	549	98.6979	BH / found	008177_009570
cassava4.1_009570m|PACid:17992277	GRMZM2G055489_P01	0.5	2	3.1.3.24	Maize	Sucrose phosphatase, plant and cyanobacteria	67.72	381	122	1	1	381	1	380	5e-151	531	98.6979	BH / found	008177_009570
cassava4.1_002913m|PACid:17982635	AT3G06500	1	1	3.2.1.26	Arabidopsis	beta-fructofuranosidase, putative / invertase, putative / saccharase, putative / beta-fructosidase, putative	69.52	689	170	12	1	678	1	660	0	958	98.6861	BH / BH	002913_002913	002913_002913	0.3	0.75
cassava4.1_002913m|PACid:17982635	GRMZM2G084940_P02	0.5	7	3.2.1.26	Maize	Six-hairpin glycosidase-like	82.07	502	89	1	182	682	121	622	0	877	72.8467	BH / notFound	002913_002913
cassava4.1_002971m|PACid:17993164	AT1G56560	1	1	3.2.1.26	Arabidopsis	beta-fructofuranosidase, putative / invertase, putative / saccharase, putative / beta-fructosidase, putative	76.38	597	103	4	85	679	55	615	0	945	87.3343	BH / BH	002971_002971	002971_002971	0.3	0.75
cassava4.1_002971m|PACid:17993164	GRMZM2G084940_P02	0.5	7	3.2.1.26	Maize	Six-hairpin glycosidase-like	81.19	505	93	1	177	679	121	625	0	871	73.785	BH / notFound	002971_002971
cassava4.1_003155m|PACid:17976162	AT5G22510	0.5	2	3.2.1.26	Arabidopsis	beta-fructofuranosidase, putative / invertase, putative / saccharase, putative / beta-fructosidase, putative	75.43	582	131	3	87	663	43	617	0	913	86.727	BH / found	003155_003155	003155_003155	0.2	0.5
cassava4.1_003155m|PACid:17976162	GRMZM2G040843_P02	0.5	7	3.2.1.26	Maize	Six-hairpin glycosidase-like	85.04	488	67	1	176	663	120	601	0	887	73.3032	BH / notFound	003155_003155
cassava4.1_003183m|PACid:17976396	AT1G12240	1	1	3.2.1.26	Arabidopsis	ATBETAFRUCT4; beta-fructofuranosidase/ hydrolase, hydrolyzing O-glycosyl compounds; K01193 beta-fructofuranosidase [EC:3.2.1.26]	66.02	674	194	11	1	658	1	655	0	879	99.3939	BH / BH	003183_003183	003183_003183	0.9	0.9
cassava4.1_003183m|PACid:17976396	SGN-U270188	0.5	2	3.2.1.26	Potato	acid invertase [Solanum tuberosum]	60.16	645	225	7	18	657	18	635	0	789	96.6667	BH / found	003183_003183
cassava4.1_003183m|PACid:17976396	rcu:RCOM_0195660	1	1	3.2.1.26	CastorBean	Acid_beta-fructofuranosidase_precursor,_putative_(EC:3.2.1.26);_K01193_beta-fructofuranosidase_[EC:3.2.1.26]	82.33	662	102	6	1	660	1	649	0	1121	99.697	BH / BH	003183_003183
cassava4.1_003183m|PACid:17976396	LOC_Os04g45290.1	1	1	3.2.1.26	Rice	glycosyl hydrolases, putative, expressed	67.6	571	175	8	96	656	84	654	0	771	84.697	BH / BH	003183_003183
cassava4.1_003183m|PACid:17976396	GRMZM2G394450_P01	1	1	3.2.1.26	Maize	Glycoside hydrolase, family 32, active site	65.4	578	185	8	96	659	90	666	0	764	85.1515	BH / BH	003183_003183
cassava4.1_003482m|PACid:17964582	AT1G62660	0.5	2	3.2.1.26	Arabidopsis	beta-fructosidase (BFRUCT3) / beta-fructofuranosidase / invertase, vacuolar; K01193 beta-fructofuranosidase [EC:3.2.1.26]	58.41	630	223	10	26	634	26	637	0	738	95.4403	BH / found	003482_003482	003482_003482	0.6	0.6
cassava4.1_003482m|PACid:17964582	SGN-U270188	1	1	3.2.1.26	Potato	acid invertase [Solanum tuberosum]	63.03	641	207	9	9	636	13	636	0	815	98.4277	BH / BH	003482_003482
cassava4.1_003482m|PACid:17964582	rcu:RCOM_1500230	0.5	7	3.2.1.26	CastorBean	Beta-fructofuranosidase,_soluble_isoenzyme_I_precursor,_putative_(EC:3.2.1.26)	86.95	636	83	0	1	636	1	636	0	1152	99.6855	BH / notFound	003482_003482
cassava4.1_003482m|PACid:17964582	LOC_Os04g45290.1	0.5	2	3.2.1.26	Rice	glycosyl hydrolases, putative, expressed	58.76	628	237	10	27	634	29	654	0	719	95.283	BH / found	003482_003482
cassava4.1_003482m|PACid:17964582	GRMZM2G394450_P01	0.5	2	3.2.1.26	Maize	Glycoside hydrolase, family 32, active site	63.07	574	189	8	85	635	91	664	0	728	86.3208	BH / found	003482_003482
cassava4.1_003659m|PACid:17991772	AT5G22510	1	1	3.2.1.26	Arabidopsis	beta-fructofuranosidase, putative / invertase, putative / saccharase, putative / beta-fructosidase, putative	75.04	633	133	9	1	624	1	617	0	955	99.6795	BH / BH	003659_003659	003659_003659	0.3	0.75
cassava4.1_003659m|PACid:17991772	GRMZM2G040843_P02	0.5	7	3.2.1.26	Maize	Six-hairpin glycosidase-like	73.84	581	130	6	57	624	30	601	0	883	90.7051	BH / notFound	003659_003659
cassava4.1_004474m|PACid:17967250	AT4G34860	1	1	3.2.1.26	Arabidopsis	beta-fructofuranosidase, putative / invertase, putative / saccharase, putative / beta-fructosidase, putative (EC:3.2.1.26)	82.69	572	90	5	4	573	6	570	0	997	98.9547	BH / BH	004474_004474	004474_004474	0.25	0.625
cassava4.1_004474m|PACid:17967250	GRMZM2G118737_P01	0.25	2	3.2.1.26	Maize	Six-hairpin glycosidase-like	74.04	574	127	7	6	573	1	558	0	887	98.6063	BH / found	004474_004474
cassava4.1_004482m|PACid:17975957	AT3G13790	0.5	2	3.2.1.26	Arabidopsis	ATBFRUCT1; beta-fructofuranosidase/ hydrolase, hydrolyzing O-glycosyl compounds; K01193 beta-fructofuranosidase [EC:3.2.1.26]	64.9	567	188	5	17	573	19	584	0	758	96.8586	BH / found	004485_004482	004485_004482	0.5	0.5
cassava4.1_004482m|PACid:17975957	SGN-U278422	0.5	2	3.2.1.26	Potato	beta-fructofuranosidase [Solanum tuberosum]	58.36	562	217	8	22	572	3	558	0	653	95.8115	BH / found	004485_004482
cassava4.1_004482m|PACid:17975957	rcu:RCOM_0655770	0.5	2	3.2.1.26	CastorBean	Beta-fructofuranosidase,_cell_wall_isozyme_precursor,_putative_(EC:3.2.1.26);_K01193_beta-fructofuranosidase_[EC:3.2.1.26]	79.38	514	104	1	62	573	1	514	0	863	89.0052	BH / found	004485_004482
cassava4.1_004482m|PACid:17975957	LOC_Os04g33720.1	0.5	7	3.2.1.26	Rice	glycosyl hydrolases, putative, expressed	54.74	559	231	9	31	573	31	583	1e-175	614	94.4154	BH / notFound	004485_004482
cassava4.1_004482m|PACid:17975957	GRMZM2G123633_P01	0.5	2	3.2.1.26	Maize	Glycoside hydrolase, family 32, active site	52.78	576	246	9	18	573	17	586	4e-177	618	96.6841	BH / found	004485_004482
cassava4.1_004485m|PACid:17975956	AT3G13790	1	1	3.2.1.26	Arabidopsis	ATBFRUCT1; beta-fructofuranosidase/ hydrolase, hydrolyzing O-glycosyl compounds; K01193 beta-fructofuranosidase [EC:3.2.1.26]	65.08	567	187	5	17	573	19	584	0	760	96.8586	BH / BH	004485_004485	004485_004485	0.7	0.7
cassava4.1_004485m|PACid:17975956	SGN-U278422	0.5	2	3.2.1.26	Potato	beta-fructofuranosidase [Solanum tuberosum]	58.54	562	216	8	22	572	3	558	0	655	95.8115	BH / found	004485_004485
cassava4.1_004485m|PACid:17975956	rcu:RCOM_0655770	1	1	3.2.1.26	CastorBean	Beta-fructofuranosidase,_cell_wall_isozyme_precursor,_putative_(EC:3.2.1.26);_K01193_beta-fructofuranosidase_[EC:3.2.1.26]	79.57	514	103	1	62	573	1	514	0	865	89.0052	BH / BH	004485_004485
cassava4.1_004485m|PACid:17975956	LOC_Os04g33720.1	0.5	7	3.2.1.26	Rice	glycosyl hydrolases, putative, expressed	54.92	559	230	9	31	573	31	583	5e-176	615	94.4154	BH / notFound	004485_004485
cassava4.1_004485m|PACid:17975956	GRMZM2G123633_P01	0.5	2	3.2.1.26	Maize	Glycoside hydrolase, family 32, active site	52.95	576	245	9	18	573	17	586	2e-177	619	96.6841	BH / found	004485_004485
cassava4.1_004633m|PACid:17960462	AT4G34860	0.5	2	3.2.1.26	Arabidopsis	beta-fructofuranosidase, putative / invertase, putative / saccharase, putative / beta-fructosidase, putative (EC:3.2.1.26)	77.99	568	113	3	6	564	7	571	0	942	98.7589	BH / found	004633_004633	004633_004633	0.2	0.5
cassava4.1_004633m|PACid:17960462	GRMZM2G118737_P01	0.5	2	3.2.1.26	Maize	Six-hairpin glycosidase-like	75.98	562	126	6	7	563	1	558	0	888	98.4043	BH / found	004633_004633
cassava4.1_004675m|PACid:17977226	AT1G12240	0.5	2	3.2.1.26	Arabidopsis	ATBETAFRUCT4; beta-fructofuranosidase/ hydrolase, hydrolyzing O-glycosyl compounds; K01193 beta-fructofuranosidase [EC:3.2.1.26]	62.35	587	188	10	1	558	1	583	0	707	98.7567	BH / found	004675_004675	004675_004675	0.5	0.5
cassava4.1_004675m|PACid:17977226	SGN-U270188	0.5	2	3.2.1.26	Potato	acid invertase [Solanum tuberosum]	60.25	551	202	7	7	552	20	558	0	669	96.6252	BH / found	004675_004675
cassava4.1_004675m|PACid:17977226	rcu:RCOM_0195660	0.5	2	3.2.1.26	CastorBean	Acid_beta-fructofuranosidase_precursor,_putative_(EC:3.2.1.26);_K01193_beta-fructofuranosidase_[EC:3.2.1.26]	75.68	584	107	6	1	558	1	575	0	903	98.7567	BH / found	004675_004675
cassava4.1_004675m|PACid:17977226	LOC_Os04g45290.1	0.5	2	3.2.1.26	Rice	glycosyl hydrolases, putative, expressed	66.14	505	156	8	70	561	84	586	0	652	87.0337	BH / found	004675_004675
cassava4.1_004675m|PACid:17977226	GRMZM2G394450_P01	0.5	2	3.2.1.26	Maize	Glycoside hydrolase, family 32, active site	63.12	507	171	7	70	561	90	595	0	639	87.0337	BH / found	004675_004675
cassava4.1_004783m|PACid:17965308	AT4G09510	1	1	3.2.1.26	Arabidopsis	beta-fructofuranosidase, putative / invertase, putative / saccharase, putative / beta-fructosidase, putative (EC:3.2.1.26)	84.77	558	81	4	2	557	3	558	0	997	99.4614	BH / BH	004783_004783	004783_004783	0.3	0.75
cassava4.1_004783m|PACid:17965308	GRMZM2G118737_P01	0.5	1	3.2.1.26	Maize	Six-hairpin glycosidase-like	82.43	552	93	3	8	556	8	558	0	964	98.2047	BH / BH	004783_004783
cassava4.1_005201m|PACid:17960338	AT4G09510	0.5	2	3.2.1.26	Arabidopsis	beta-fructofuranosidase, putative / invertase, putative / saccharase, putative / beta-fructosidase, putative (EC:3.2.1.26)	87.36	538	65	3	1	537	23	558	0	986	99.6276	BH / found	005201_005201	005201_005201	0.2	0.5
cassava4.1_005201m|PACid:17960338	GRMZM2G118737_P01	0.5	2	3.2.1.26	Maize	Six-hairpin glycosidase-like	84.39	538	80	3	2	536	22	558	0	954	99.2551	BH / found	005201_005201
cassava4.1_021105m|PACid:17961024	AT3G52600	0.5	7	3.2.1.26	Arabidopsis	AtcwINV2 (Arabidopsis thaliana cell wall invertase 2); hydrolase, hydrolyzing O-glycosyl compounds	63.65	586	194	9	6	575	8	590	0	750	98.6111	BH / notFound	021105_021105	021105_021105	0.6	0.6
cassava4.1_021105m|PACid:17961024	SGN-U270331	1	1	3.2.1.26	Potato	beta-fructofuranosidase [Solanum tuberosum]	69.33	551	163	5	26	571	6	555	0	786	94.4444	BH / BH	021105_021105
cassava4.1_021105m|PACid:17961024	rcu:RCOM_0293270	0.5	2	3.2.1.26	CastorBean	Beta-fructofuranosidase,_insoluble_isoenzyme_3_precursor,_putative_(EC:3.2.1.26);_K01193_beta-fructofuranosidase_[EC:3.2.1.26]	76.45	569	132	2	8	576	12	578	0	921	98.4375	BH / found	021105_021105
cassava4.1_021105m|PACid:17961024	LOC_Os04g33720.1	0.5	7	3.2.1.26	Rice	glycosyl hydrolases, putative, expressed	60.07	586	216	9	1	571	1	583	0	707	98.7847	BH / notFound	021105_021105
cassava4.1_021105m|PACid:17961024	GRMZM2G123633_P01	0.5	2	3.2.1.26	Maize	Glycoside hydrolase, family 32, active site	57.67	567	220	8	22	571	23	586	0	682	95.1389	BH / found	021105_021105
cassava4.1_021277m|PACid:17973891	AT1G56560	0.5	2	3.2.1.26	Arabidopsis	beta-fructofuranosidase, putative / invertase, putative / saccharase, putative / beta-fructosidase, putative	78.87	568	91	3	115	682	77	615	0	942	82.9912	BH / found	021277_021277	021277_021277	0.15	0.375
cassava4.1_021277m|PACid:17973891	GRMZM2G084940_P02	0.25	7	3.2.1.26	Maize	Six-hairpin glycosidase-like	78.09	534	107	4	152	682	99	625	0	868	77.566	BH / notFound	021277_021277
cassava4.1_021472m|PACid:17972095	AT3G13790	0.5	2	3.2.1.26	Arabidopsis	ATBFRUCT1; beta-fructofuranosidase/ hydrolase, hydrolyzing O-glycosyl compounds; K01193 beta-fructofuranosidase [EC:3.2.1.26]	56.25	560	227	10	18	561	24	581	0	649	96.6132	BH / found	021472_021472	021472_021472	0.6	0.6
cassava4.1_021472m|PACid:17972095	SGN-U278422	0.5	2	3.2.1.26	Potato	beta-fructofuranosidase [Solanum tuberosum]	54.12	558	234	8	20	561	5	556	7e-175	608	96.2567	BH / found	021472_021472
cassava4.1_021472m|PACid:17972095	rcu:RCOM_0655770	0.5	2	3.2.1.26	CastorBean	Beta-fructofuranosidase,_cell_wall_isozyme_precursor,_putative_(EC:3.2.1.26);_K01193_beta-fructofuranosidase_[EC:3.2.1.26]	57.03	512	213	4	56	561	1	511	7e-180	626	89.8396	BH / found	021472_021472
cassava4.1_021472m|PACid:17972095	LOC_Os09g08072.1	0.5	7	3.2.1.26	Rice	glycosyl hydrolases, putative, expressed	51.41	531	245	8	44	561	40	570	1e-162	570	91.9786	BH / notFound	021472_021472
cassava4.1_021472m|PACid:17972095	GRMZM2G018692_P01	1	1	3.2.1.26	Maize	Concanavalin A-like lectin/glucanase	51.12	536	253	7	35	561	40	575	2e-162	569	93.5829	BH / BH	021472_021472
cassava4.1_021742m|PACid:17992306	AT3G52600	0.5	7	3.2.1.26	Arabidopsis	AtcwINV2 (Arabidopsis thaliana cell wall invertase 2); hydrolase, hydrolyzing O-glycosyl compounds	61.46	589	205	9	1	568	1	588	0	741	98.951	BH / notFound	021742_021742	021742_021742	0.5	0.5
cassava4.1_021742m|PACid:17992306	SGN-U278422	0.5	2	3.2.1.26	Potato	beta-fructofuranosidase [Solanum tuberosum]	68.35	556	167	6	21	567	5	560	0	793	95.2797	BH / found	021742_021742
cassava4.1_021742m|PACid:17992306	rcu:RCOM_0293270	0.5	2	3.2.1.26	CastorBean	Beta-fructofuranosidase,_insoluble_isoenzyme_3_precursor,_putative_(EC:3.2.1.26);_K01193_beta-fructofuranosidase_[EC:3.2.1.26]	72.5	571	152	2	1	566	3	573	0	895	98.6014	BH / found	021742_021742
cassava4.1_021742m|PACid:17992306	LOC_Os04g33720.1	0.5	7	3.2.1.26	Rice	glycosyl hydrolases, putative, expressed	57.12	576	229	8	7	566	10	583	0	664	97.5524	BH / notFound	021742_021742
cassava4.1_021742m|PACid:17992306	GRMZM2G123633_P01	0.5	2	3.2.1.26	Maize	Glycoside hydrolase, family 32, active site	55.83	566	228	8	21	566	23	586	0	657	95.1049	BH / found	021742_021742
cassava4.1_025414m|PACid:17961088	AT3G52600	0.5	7	3.2.1.26	Arabidopsis	AtcwINV2 (Arabidopsis thaliana cell wall invertase 2); hydrolase, hydrolyzing O-glycosyl compounds	65.3	585	181	9	1	565	1	583	0	773	98.4266	BH / notFound	025414_025414	025414_025414	0.8	0.8
cassava4.1_025414m|PACid:17961088	SGN-U278422	1	1	3.2.1.26	Potato	beta-fructofuranosidase [Solanum tuberosum]	70.31	549	154	6	22	561	5	553	0	801	94.0559	BH / BH	025414_025414
cassava4.1_025414m|PACid:17961088	rcu:RCOM_0293270	1	1	3.2.1.26	CastorBean	Beta-fructofuranosidase,_insoluble_isoenzyme_3_precursor,_putative_(EC:3.2.1.26);_K01193_beta-fructofuranosidase_[EC:3.2.1.26]	78.16	577	116	2	6	572	2	578	0	960	98.7762	BH / BH	025414_025414
cassava4.1_025414m|PACid:17961088	LOC_Os04g33720.1	0.5	7	3.2.1.26	Rice	glycosyl hydrolases, putative, expressed	61.09	586	208	9	1	568	1	584	0	715	98.951	BH / notFound	025414_025414
cassava4.1_025414m|PACid:17961088	GRMZM2G123633_P01	1	1	3.2.1.26	Maize	Glycoside hydrolase, family 32, active site	59.33	568	209	8	22	569	23	588	0	699	95.4545	BH / BH	025414_025414
cassava4.1_034059m|PACid:17973148	AT3G13790	0.5	2	3.2.1.26	Arabidopsis	ATBFRUCT1; beta-fructofuranosidase/ hydrolase, hydrolyzing O-glycosyl compounds; K01193 beta-fructofuranosidase [EC:3.2.1.26]	61.65	571	203	8	17	576	19	584	0	723	96.875	BH / found	034059_034059	034059_034059	0.5	0.5
cassava4.1_034059m|PACid:17973148	SGN-U278422	0.5	2	3.2.1.26	Potato	beta-fructofuranosidase [Solanum tuberosum]	53.82	563	244	9	22	575	3	558	1e-176	614	95.8333	BH / found	034059_034059
cassava4.1_034059m|PACid:17973148	rcu:RCOM_0655770	0.5	2	3.2.1.26	CastorBean	Beta-fructofuranosidase,_cell_wall_isozyme_precursor,_putative_(EC:3.2.1.26);_K01193_beta-fructofuranosidase_[EC:3.2.1.26]	73.55	518	131	3	61	576	1	514	0	801	89.2361	BH / found	034059_034059
cassava4.1_034059m|PACid:17973148	LOC_Os04g33720.1	0.5	7	3.2.1.26	Rice	glycosyl hydrolases, putative, expressed	51.68	594	258	12	1	576	1	583	4e-169	592	99.6528	BH / notFound	034059_034059
cassava4.1_034059m|PACid:17973148	GRMZM2G123633_P01	0.5	2	3.2.1.26	Maize	Glycoside hydrolase, family 32, active site	50.6	579	257	11	18	576	17	586	3e-169	592	96.7014	BH / found	034059_034059
cassava4.1_004581m|PACid:17978999	AT5G42740	1	1	5.3.1.9	Arabidopsis	glucose-6-phosphate isomerase, cytosolic (PGIC) (EC:5.3.1.9); K01810 glucose-6-phosphate isomerase [EC:5.3.1.9]	85.05	555	83	0	2	556	3	557	0	981	97.3592	BH / BH	004581_004581	004581_004581	0.6	1
cassava4.1_004581m|PACid:17978999	SGN-U270415	1	1	5.3.1.9	Potato	glucose-6-phosphate isomerase [Solanum tuberosum]	85.56	568	82	0	1	568	38	605	0	1026	99.6479	BH / BH	004581_004581
cassava4.1_004581m|PACid:17978999	LOC_Os03g56460.2	1	1	5.3.1.9	Rice	glucose-6-phosphate isomerase, putative, expressed	79.96	569	113	1	1	569	1	568	0	936	99.8239	BH / BH	004581_004581
cassava4.1_006414m|PACid:17980631	rcu:RCOM_1039110	0.5	2	5.3.1.9	CastorBean	glucose-6-phosphate_isomerase,_putative_(EC:5.3.1.9);_K01810_glucose-6-phosphate_isomerase_[EC:5.3.1.9]	90.27	226	19	1	266	488	393	618	6e-119	423	99.9099	BH / found	006414_006414	006414_006414	0.2	0.5
cassava4.1_006414m|PACid:17980631	GRMZM2G140614_P01	0.5	2	5.3.1.9	Maize	Phosphoglucose isomerase (PGI)	72.02	243	57	3	63	300	59	295	5e-99	358	86.6803	BH / found	006414_006414
cassava4.1_014581m|PACid:17966137	GRMZM2G169326_P01	1	1	5.3.1.9	Maize	Phosphoglucose isomerase, conserved site	69.59	194	59	0	1	194	1	194	6e-77	284	76.1905	BH / BH	014581_014581	014581_014581	0.2	1
cassava4.1_024053m|PACid:17982298	LOC_Os06g14510.3	0.5	2	5.3.1.9	Rice	glucose-6-phosphate isomerase, putative, expressed	58.93	319	69	3	1	257	1	319	4e-102	368	99.2218	BH / found	024053_024053	024053_024053	0.1	0.5
cassava4.1_031246m|PACid:17981861	AT4G24620	1	1	5.3.1.9	Arabidopsis	PGI1; PGI1 (PHOSPHOGLUCOSE ISOMERASE 1); glucose-6-phosphate isomerase (EC:5.3.1.9); K01810 glucose-6-phosphate isomerase [EC:5.3.1.9]	78.56	625	113	5	1	616	1	613	0	1014	99.6753	BH / BH	031246_031246	031246_031246	1	1
cassava4.1_031246m|PACid:17981861	SGN-U270973	1	1	5.3.1.9	Potato	glucose-6-phosphate isomerase [Solanum lycopersicum]	78.58	565	74	6	47	608	46	566	0	880	90.9091	BH / BH	031246_031246
cassava4.1_031246m|PACid:17981861	rcu:RCOM_1039110	1	1	5.3.1.9	CastorBean	glucose-6-phosphate_isomerase,_putative_(EC:5.3.1.9);_K01810_glucose-6-phosphate_isomerase_[EC:5.3.1.9]	88.19	618	71	2	1	616	1	618	0	1122	99.6753	BH / BH	031246_031246
cassava4.1_031246m|PACid:17981861	LOC_Os09g29070.1	1	1	5.3.1.9	Rice	glucose-6-phosphate isomerase, putative, expressed	85.48	551	78	2	65	613	70	620	0	994	88.7987	BH / BH	031246_031246
cassava4.1_031246m|PACid:17981861	GRMZM2G140614_P01	1	1	5.3.1.9	Maize	Phosphoglucose isomerase (PGI)	83.82	544	84	2	71	613	72	612	0	967	87.8247	BH / BH	031246_031246
cassava4.1_006057m|PACid:17986405	AT3G54090	1	1	2.7.1.4	Arabidopsis	pfkB-type carbohydrate kinase family protein (EC:2.7.1.4)	71.88	505	105	5	1	502	1	471	0	733	99.6016	BH / BH	006057_006057	006057_006057	0.2	1
cassava4.1_009589m|PACid:17989580	AT1G66430	1	1	2.7.1.4	Arabidopsis	pfkB-type carbohydrate kinase family protein (EC:2.7.1.4); K00847 fructokinase [EC:2.7.1.4]	78.44	385	78	3	1	382	1	383	4e-174	607	99.2167	BH / BH	009589_009589	009589_009589	0.8	0.8
cassava4.1_009589m|PACid:17989580	SGN-U272694	0.5	2	2.7.1.4	Potato	fructokinase [Solanum lycopersicum]	68.6	328	102	1	57	383	20	347	6e-133	468	84.8564	BH / found	009589_009589
cassava4.1_009589m|PACid:17989580	rcu:RCOM_1612960	0.5	2	2.7.1.4	CastorBean	fructokinase,_putative_(EC:2.7.1.4);_K00847_fructokinase_[EC:2.7.1.4]	73.93	326	84	1	59	383	56	381	3e-143	504	84.3342	BH / found	009589_009589
cassava4.1_009589m|PACid:17989580	LOC_Os06g12600.1	1	1	2.7.1.4	Rice	kinase, pfkB family, putative, expressed	78.22	349	74	2	38	384	50	398	5e-151	531	90.0783	BH / BH	009589_009589
cassava4.1_009589m|PACid:17989580	GRMZM2G072091_P01	1	1	2.7.1.4	Maize	Ribokinase	79.39	330	68	0	54	383	59	388	1e-149	526	85.6397	BH / BH	009589_009589
cassava4.1_010970m|PACid:17985513	AT5G51830	1	1	2.7.1.4	Arabidopsis	pfkB-type carbohydrate kinase family protein (EC:2.7.1.4); K00847 fructokinase [EC:2.7.1.4]	80.43	322	63	0	21	342	17	338	5e-154	540	92.219	BH / BH	010970_010970	010970_010970	0.7	0.7
cassava4.1_010970m|PACid:17985513	SGN-U272694	1	1	2.7.1.4	Potato	fructokinase [Solanum lycopersicum]	73.49	347	92	0	1	347	1	347	1e-150	527	99.4236	BH / BH	010970_010970
cassava4.1_010970m|PACid:17985513	rcu:RCOM_1612960	0.5	2	2.7.1.4	CastorBean	fructokinase,_putative_(EC:2.7.1.4);_K00847_fructokinase_[EC:2.7.1.4]	74.85	338	85	0	10	347	44	381	4e-149	523	96.83	BH / found	010970_010970
cassava4.1_010970m|PACid:17985513	LOC_Os06g12600.1	0.5	2	2.7.1.4	Rice	kinase, pfkB family, putative, expressed	73.52	321	84	1	28	348	79	398	6e-134	474	91.9308	BH / found	010970_010970
cassava4.1_010970m|PACid:17985513	GRMZM2G072091_P01	0.5	2	2.7.1.4	Maize	Ribokinase	73.97	315	81	1	28	342	70	383	2e-135	479	90.2017	BH / found	010970_010970
cassava4.1_011578m|PACid:17975802	AT3G59480	1	1	2.7.1.4	Arabidopsis	pfkB-type carbohydrate kinase family protein (EC:2.7.1.4); K00847 fructokinase [EC:2.7.1.4]	83.18	327	53	1	4	330	2	326	1e-161	565	98.1873	BH / BH	011578_011578	011578_011578	0.8	0.8
cassava4.1_011578m|PACid:17975802	SGN-U268448	1	1	2.7.1.4	Potato	fructokinase-like [Solanum tuberosum]	85.8	324	45	1	7	329	4	327	7e-162	564	96.9789	BH / BH	011578_011578
cassava4.1_011578m|PACid:17975802	rcu:RCOM_0452930	0.5	2	2.7.1.4	CastorBean	fructokinase,_putative_(EC:2.7.1.4);_K00847_fructokinase_[EC:2.7.1.4]	87.2	328	42	0	3	330	2	329	2e-170	594	98.4894	BH / found	011578_011578
cassava4.1_011578m|PACid:17975802	LOC_Os01g66940.1	0.5	2	2.7.1.4	Rice	kinase, pfkB family, putative, expressed	71.47	319	91	0	12	330	5	323	3e-136	482	95.7704	BH / found	011578_011578
cassava4.1_011578m|PACid:17975802	GRMZM2G086845_P01	1	1	2.7.1.4	Maize	Ribokinase	72.81	320	87	0	9	328	2	321	1e-139	493	96.0725	BH / BH	011578_011578
cassava4.1_011584m|PACid:17982732	AT3G59480	0.5	2	2.7.1.4	Arabidopsis	pfkB-type carbohydrate kinase family protein (EC:2.7.1.4); K00847 fructokinase [EC:2.7.1.4]	83.49	327	52	1	4	330	2	326	4e-161	563	98.1873	BH / found	011584_011584	011584_011584	0.7	0.7
cassava4.1_011584m|PACid:17982732	SGN-U268448	0.5	2	2.7.1.4	Potato	fructokinase-like [Solanum tuberosum]	85.19	324	48	0	4	327	2	325	2e-161	563	97.281	BH / found	011584_011584
cassava4.1_011584m|PACid:17982732	rcu:RCOM_0452930	1	1	2.7.1.4	CastorBean	fructokinase,_putative_(EC:2.7.1.4);_K00847_fructokinase_[EC:2.7.1.4]	87.5	328	41	0	3	330	2	329	1e-170	594	98.4894	BH / BH	011584_011584
cassava4.1_011584m|PACid:17982732	LOC_Os01g66940.1	1	1	2.7.1.4	Rice	kinase, pfkB family, putative, expressed	72.5	320	88	0	11	330	4	323	3e-137	485	96.0725	BH / BH	011584_011584
cassava4.1_011584m|PACid:17982732	GRMZM2G086845_P01	0.5	2	2.7.1.4	Maize	Ribokinase	74.92	315	79	0	14	328	7	321	1e-139	493	94.5619	BH / found	011584_011584
cassava4.1_012996m|PACid:17982733	AT3G59480	0.5	2	2.7.1.4	Arabidopsis	pfkB-type carbohydrate kinase family protein (EC:2.7.1.4); K00847 fructokinase [EC:2.7.1.4]	84.91	285	41	1	4	288	2	284	6e-142	499	96.587	BH / found	011584_012996	011584_012996	0.5	0.5
cassava4.1_012996m|PACid:17982733	SGN-U268448	0.5	2	2.7.1.4	Potato	fructokinase-like [Solanum tuberosum]	86.67	285	38	0	4	288	2	286	2e-143	503	96.587	BH / found	011584_012996
cassava4.1_012996m|PACid:17982733	rcu:RCOM_0452930	0.5	2	2.7.1.4	CastorBean	fructokinase,_putative_(EC:2.7.1.4);_K00847_fructokinase_[EC:2.7.1.4]	88.46	286	33	0	3	288	2	287	7e-150	525	96.9283	BH / found	011584_012996
cassava4.1_012996m|PACid:17982733	LOC_Os01g66940.1	0.5	2	2.7.1.4	Rice	kinase, pfkB family, putative, expressed	74.1	278	72	0	11	288	4	281	3e-120	429	94.198	BH / found	011584_012996
cassava4.1_012996m|PACid:17982733	GRMZM2G086845_P01	0.5	2	2.7.1.4	Maize	Ribokinase	74.19	279	72	0	10	288	3	281	5e-122	434	94.5392	BH / found	011584_012996
cassava4.1_023836m|PACid:17992029	AT4G10260	1	1	2.7.1.4	Arabidopsis	pfkB-type carbohydrate kinase family protein (EC:2.7.1.4); K00847 fructokinase [EC:2.7.1.4]	80.06	321	64	0	8	328	3	323	2e-152	534	96.9605	BH / BH	023836_023836	023836_023836	0.9	0.9
cassava4.1_023836m|PACid:17992029	SGN-U268448	0.5	2	2.7.1.4	Potato	fructokinase-like [Solanum tuberosum]	68.22	321	102	0	5	325	6	326	1e-127	451	96.9605	BH / found	023836_023836
cassava4.1_023836m|PACid:17992029	rcu:RCOM_1720250	1	1	2.7.1.4	CastorBean	fructokinase,_putative_(EC:2.7.1.4);_K00847_fructokinase_[EC:2.7.1.4]	86.85	327	43	0	1	327	1	327	5e-161	562	98.7842	BH / BH	023836_023836
cassava4.1_023836m|PACid:17992029	LOC_Os08g02120.1	1	1	2.7.1.4	Rice	kinase, pfkB family, putative, expressed	78.75	320	68	0	11	330	18	337	1e-148	523	96.6565	BH / BH	023836_023836
cassava4.1_023836m|PACid:17992029	GRMZM2G051677_P02	1	1	2.7.1.4	Maize	Ribokinase	77.39	314	71	0	11	324	18	331	9e-139	490	94.8328	BH / BH	023836_023836
cassava4.1_032783m|PACid:17963249	AT5G51830	0.5	2	2.7.1.4	Arabidopsis	pfkB-type carbohydrate kinase family protein (EC:2.7.1.4); K00847 fructokinase [EC:2.7.1.4]	75.79	318	77	0	4	321	22	339	1e-142	502	96.3415	BH / found	032783_032783	032783_032783	0.6	0.6
cassava4.1_032783m|PACid:17963249	SGN-U272694	0.5	2	2.7.1.4	Potato	fructokinase [Solanum lycopersicum]	73.52	321	85	0	2	322	24	344	2e-141	496	97.2561	BH / found	032783_032783
cassava4.1_032783m|PACid:17963249	rcu:RCOM_1612960	1	1	2.7.1.4	CastorBean	fructokinase,_putative_(EC:2.7.1.4);_K00847_fructokinase_[EC:2.7.1.4]	84.16	322	51	0	2	323	58	379	5e-163	569	97.561	BH / BH	032783_032783
cassava4.1_032783m|PACid:17963249	LOC_Os06g12600.1	0.5	2	2.7.1.4	Rice	kinase, pfkB family, putative, expressed	72.19	320	88	1	3	322	76	394	3e-130	462	96.9512	BH / found	032783_032783
cassava4.1_032783m|PACid:17963249	GRMZM2G072091_P01	0.5	2	2.7.1.4	Maize	Ribokinase	71.88	320	89	1	2	321	66	384	2e-130	462	96.9512	BH / found	032783_032783
cassava4.1_033797m|PACid:17987415	AT1G66430	0.5	7	2.7.1.4	Arabidopsis	pfkB-type carbohydrate kinase family protein (EC:2.7.1.4); K00847 fructokinase [EC:2.7.1.4]	79.14	278	49	3	1	273	52	325	1e-124	442	99.2674	BH / notFound	033797_033797	033797_033797	0.4	0.5
cassava4.1_033797m|PACid:17987415	SGN-U270281	0.5	2	2.7.1.4	Potato	fructokinase 3 [Solanum lycopersicum]	80.08	256	46	1	4	254	58	313	2e-110	393	91.2088	BH / found	033797_033797
cassava4.1_033797m|PACid:17987415	rcu:RCOM_1612960	0.5	7	2.7.1.4	CastorBean	fructokinase,_putative_(EC:2.7.1.4);_K00847_fructokinase_[EC:2.7.1.4]	71.48	263	67	3	17	273	62	322	7e-108	385	93.4066	BH / notFound	033797_033797
cassava4.1_033797m|PACid:17987415	LOC_Os06g12600.1	0.5	2	2.7.1.4	Rice	kinase, pfkB family, putative, expressed	77.42	279	55	3	1	273	62	338	2e-112	403	99.2674	BH / found	033797_033797
cassava4.1_034246m|PACid:17983298	AT1G69200	1	1	2.7.1.4	Arabidopsis	kinase (EC:2.7.1.4)	63.64	583	187	8	1	560	3	583	0	708	99.6429	BH / BH	034246_034246	034246_034246	0.2	1
cassava4.1_005409m|PACid:17968441	AT4G39210	0.5	2	2.7.7.27	Arabidopsis	APL3; APL3; glucose-1-phosphate adenylyltransferase (EC:2.7.7.27); K00975 glucose-1-phosphate adenylyltransferase [EC:2.7.7.27]	73.67	528	131	3	1	527	1	521	0	830	99.6205	BH / found	005409_005409	005409_005409	0.5	0.5
cassava4.1_005409m|PACid:17968441	SGN-U270992	0.5	2	2.7.7.27	Potato	ADPglucose pyrophosphorylase large subunit [Solanum habrochaites]	72.57	525	144	0	1	525	1	525	0	840	99.241	BH / found	005409_005409
cassava4.1_005409m|PACid:17968441	rcu:RCOM_1342030	0.5	2	2.7.7.27	CastorBean	glucose-1-phosphate_adenylyltransferase,_putative_(EC:2.7.7.27);_K00975_glucose-1-phosphate_adenylyltransferase_[EC:2.7.7.27]	64.87	501	173	3	29	527	29	528	0	713	94.3074	BH / found	005409_005409
cassava4.1_005409m|PACid:17968441	LOC_Os05g50380.2	0.5	2	2.7.7.27	Rice	glucose-1-phosphate adenylyltransferase large subunit, chloroplast precursor, putative, expressed	67.74	465	147	3	65	528	58	520	0	679	87.666	BH / found	005409_005409
cassava4.1_005409m|PACid:17968441	GRMZM2G027955_P03	0.5	2	2.7.7.27	Maize	ADP-glucose pyrophosphorylase, conserved site	62.36	526	186	5	3	527	4	518	0	682	99.241	BH / found	005409_005409
cassava4.1_005421m|PACid:17968442	AT4G39210	0.5	2	2.7.7.27	Arabidopsis	APL3; APL3; glucose-1-phosphate adenylyltransferase (EC:2.7.7.27); K00975 glucose-1-phosphate adenylyltransferase [EC:2.7.7.27]	73.67	528	131	3	1	527	1	521	0	830	99.6205	BH / found	005409_005421	005409_005421	0.5	0.5
cassava4.1_005421m|PACid:17968442	SGN-U270992	0.5	2	2.7.7.27	Potato	ADPglucose pyrophosphorylase large subunit [Solanum habrochaites]	72.57	525	144	0	1	525	1	525	0	840	99.241	BH / found	005409_005421
cassava4.1_005421m|PACid:17968442	rcu:RCOM_1342030	0.5	2	2.7.7.27	CastorBean	glucose-1-phosphate_adenylyltransferase,_putative_(EC:2.7.7.27);_K00975_glucose-1-phosphate_adenylyltransferase_[EC:2.7.7.27]	64.87	501	173	3	29	527	29	528	0	713	94.3074	BH / found	005409_005421
cassava4.1_005421m|PACid:17968442	LOC_Os05g50380.2	0.5	2	2.7.7.27	Rice	glucose-1-phosphate adenylyltransferase large subunit, chloroplast precursor, putative, expressed	67.74	465	147	3	65	528	58	520	0	679	87.666	BH / found	005409_005421
cassava4.1_005421m|PACid:17968442	GRMZM2G027955_P03	0.5	2	2.7.7.27	Maize	ADP-glucose pyrophosphorylase, conserved site	62.36	526	186	5	3	527	4	518	0	682	99.241	BH / found	005409_005421
cassava4.1_005437m|PACid:17968443	AT4G39210	1	1	2.7.7.27	Arabidopsis	APL3; APL3; glucose-1-phosphate adenylyltransferase (EC:2.7.7.27); K00975 glucose-1-phosphate adenylyltransferase [EC:2.7.7.27]	73.67	528	131	3	1	527	1	521	0	830	99.6205	BH / BH	005409_005437	005409_005437	0.8	0.8
cassava4.1_005437m|PACid:17968443	SGN-U270992	1	1	2.7.7.27	Potato	ADPglucose pyrophosphorylase large subunit [Solanum habrochaites]	72.57	525	144	0	1	525	1	525	0	840	99.241	BH / BH	005409_005437
cassava4.1_005437m|PACid:17968443	rcu:RCOM_1342030	0.5	2	2.7.7.27	CastorBean	glucose-1-phosphate_adenylyltransferase,_putative_(EC:2.7.7.27);_K00975_glucose-1-phosphate_adenylyltransferase_[EC:2.7.7.27]	64.87	501	173	3	29	527	29	528	0	713	94.3074	BH / found	005409_005437
cassava4.1_005437m|PACid:17968443	LOC_Os05g50380.2	0.5	2	2.7.7.27	Rice	glucose-1-phosphate adenylyltransferase large subunit, chloroplast precursor, putative, expressed	67.74	465	147	3	65	528	58	520	0	679	87.666	BH / found	005409_005437
cassava4.1_005437m|PACid:17968443	GRMZM2G027955_P03	1	1	2.7.7.27	Maize	ADP-glucose pyrophosphorylase, conserved site	62.36	526	186	5	3	527	4	518	0	682	99.241	BH / BH	005409_005437
cassava4.1_005446m|PACid:17991015	AT5G48300	0.5	2	2.7.7.27	Arabidopsis	ADG1; ADG1 (ADP GLUCOSE PYROPHOSPHORYLASE 1); glucose-1-phosphate adenylyltransferase (EC:2.7.7.27); K00975 glucose-1-phosphate adenylyltransferase [EC:2.7.7.27]	85.01	527	71	2	1	526	1	520	0	892	99.6198	BH / found	005446_005446	005446_005446	0.5	0.5
cassava4.1_005446m|PACid:17991015	SGN-U268303	0.5	2	2.7.7.27	Potato	ecName: Full=Glucose-1-phosphate adenylyltransferase small subunit, chloroplastic/amyloplastic	85.28	523	72	2	5	526	3	521	0	888	98.8593	BH / found	005446_005446
cassava4.1_005446m|PACid:17991015	rcu:RCOM_0913740	0.5	7	2.7.7.27	CastorBean	glucose-1-phosphate_adenylyltransferase,_putative_(EC:2.7.7.27);_K00975_glucose-1-phosphate_adenylyltransferase_[EC:2.7.7.27]	53.83	470	210	4	62	526	66	533	9e-151	529	88.0228	BH / notFound	005446_005446
cassava4.1_005446m|PACid:17991015	LOC_Os08g25734.1	0.5	2	2.7.7.27	Rice	glucose-1-phosphate adenylyltransferase large subunit, chloroplast precursor, putative, expressed	88.58	464	53	0	64	527	52	515	0	851	87.8327	BH / found	005446_005446
cassava4.1_005446m|PACid:17991015	GRMZM2G163437_P02	0.5	7	2.7.7.27	Maize	ADP-glucose pyrophosphorylase, conserved site	88.84	457	51	0	70	526	61	517	0	845	86.5019	BH / notFound	005446_005446
cassava4.1_005507m|PACid:17972384	AT5G19220	0.5	2	2.7.7.27	Arabidopsis	APL1; APL1 (ADP GLUCOSE PYROPHOSPHORYLASE LARGE SUBUNIT 1); glucose-1-phosphate adenylyltransferase (EC:2.7.7.27); K00975 glucose-1-phosphate adenylyltransferase [EC:2.7.7.27]	78.86	525	106	4	1	523	1	522	0	859	99.6176	BH / found	005507_005507	005507_005507	0.6	0.6
cassava4.1_005507m|PACid:17972384	SGN-U275089	0.5	2	2.7.7.27	Potato	ADP-glucose pyrophosphorylase large subunit [Solanum lycopersicum]	80.2	500	92	3	23	520	9	503	0	833	94.8375	BH / found	005507_005507
cassava4.1_005507m|PACid:17972384	rcu:RCOM_0913740	1	1	2.7.7.27	CastorBean	glucose-1-phosphate_adenylyltransferase,_putative_(EC:2.7.7.27);_K00975_glucose-1-phosphate_adenylyltransferase_[EC:2.7.7.27]	85.98	535	61	5	1	523	1	533	0	940	99.6176	BH / BH	005507_005507
cassava4.1_005507m|PACid:17972384	LOC_Os03g52460.1	0.5	2	2.7.7.27	Rice	glucose-1-phosphate adenylyltransferase large subunit, putative, expressed	81.84	446	81	0	79	524	67	512	0	764	84.8948	BH / found	005507_005507
cassava4.1_005507m|PACid:17972384	GRMZM2G391936_P05	0.5	2	2.7.7.27	Maize	Glucose-1-phosphate adenylyltransferase	79.55	445	91	0	79	523	61	505	0	755	84.7036	BH / found	005507_005507
cassava4.1_005518m|PACid:17993865	AT5G48300	1	1	2.7.7.27	Arabidopsis	ADG1; ADG1 (ADP GLUCOSE PYROPHOSPHORYLASE 1); glucose-1-phosphate adenylyltransferase (EC:2.7.7.27); K00975 glucose-1-phosphate adenylyltransferase [EC:2.7.7.27]	86.81	523	66	1	1	523	1	520	0	904	99.6176	BH / BH	005518_005518	005518_005518	0.8	0.8
cassava4.1_005518m|PACid:17993865	SGN-U268303	1	1	2.7.7.27	Potato	ecName: Full=Glucose-1-phosphate adenylyltransferase small subunit, chloroplastic/amyloplastic	88.28	512	57	2	13	523	12	521	0	895	97.3231	BH / BH	005518_005518
cassava4.1_005518m|PACid:17993865	rcu:RCOM_0913740	0.5	7	2.7.7.27	CastorBean	glucose-1-phosphate_adenylyltransferase,_putative_(EC:2.7.7.27);_K00975_glucose-1-phosphate_adenylyltransferase_[EC:2.7.7.27]	56.85	438	182	4	91	523	98	533	1e-150	529	82.4092	BH / notFound	005518_005518
cassava4.1_005518m|PACid:17993865	LOC_Os08g25734.1	1	1	2.7.7.27	Rice	glucose-1-phosphate adenylyltransferase large subunit, chloroplast precursor, putative, expressed	90.43	460	44	0	65	524	56	515	0	858	87.5717	BH / BH	005518_005518
cassava4.1_005518m|PACid:17993865	GRMZM2G163437_P02	0.5	7	2.7.7.27	Maize	ADP-glucose pyrophosphorylase, conserved site	86	493	59	2	41	523	25	517	0	858	91.9694	BH / notFound	005518_005518
cassava4.1_006048m|PACid:17968444	AT4G39210	0.5	2	2.7.7.27	Arabidopsis	APL3; APL3; glucose-1-phosphate adenylyltransferase (EC:2.7.7.27); K00975 glucose-1-phosphate adenylyltransferase [EC:2.7.7.27]	72.56	481	124	3	1	480	1	474	0	744	95.2191	BH / found	005409_006048	005409_006048	0.4	0.5
cassava4.1_006048m|PACid:17968444	SGN-U270992	0.5	2	2.7.7.27	Potato	ADPglucose pyrophosphorylase large subunit [Solanum habrochaites]	71.46	480	137	0	1	480	1	480	0	765	95.2191	BH / found	005409_006048
cassava4.1_006048m|PACid:17968444	LOC_Os05g50380.2	0.5	2	2.7.7.27	Rice	glucose-1-phosphate adenylyltransferase large subunit, chloroplast precursor, putative, expressed	67.23	415	133	3	65	478	58	470	5e-171	598	82.0717	BH / found	005409_006048
cassava4.1_006048m|PACid:17968444	GRMZM2G027955_P03	0.5	2	2.7.7.27	Maize	ADP-glucose pyrophosphorylase, conserved site	61.01	477	174	5	3	478	4	469	8e-172	600	94.4223	BH / found	005409_006048
cassava4.1_006360m|PACid:17968445	AT4G39210	0.5	2	2.7.7.27	Arabidopsis	APL3; APL3; glucose-1-phosphate adenylyltransferase (EC:2.7.7.27); K00975 glucose-1-phosphate adenylyltransferase [EC:2.7.7.27]	79.1	469	98	0	22	490	53	521	0	814	95.3061	BH / found	005409_006360	005409_006360	0.6	0.6
cassava4.1_006360m|PACid:17968445	SGN-U270992	0.5	2	2.7.7.27	Potato	ADPglucose pyrophosphorylase large subunit [Solanum habrochaites]	73.91	483	126	0	6	488	43	525	0	786	98.1633	BH / found	005409_006360
cassava4.1_006360m|PACid:17968445	rcu:RCOM_1342030	0.5	2	2.7.7.27	CastorBean	glucose-1-phosphate_adenylyltransferase,_putative_(EC:2.7.7.27);_K00975_glucose-1-phosphate_adenylyltransferase_[EC:2.7.7.27]	69.82	454	136	1	38	490	75	528	0	713	92.0408	BH / found	005409_006360
cassava4.1_006360m|PACid:17968445	LOC_Os05g50380.2	1	1	2.7.7.27	Rice	glucose-1-phosphate adenylyltransferase large subunit, chloroplast precursor, putative, expressed	67.74	465	147	3	28	491	58	520	0	680	94.2857	BH / BH	005409_006360
cassava4.1_006360m|PACid:17968445	GRMZM2G027955_P03	0.5	2	2.7.7.27	Maize	ADP-glucose pyrophosphorylase, conserved site	68.25	463	144	3	29	490	58	518	0	680	93.8776	BH / found	005409_006360
cassava4.1_009160m|PACid:17972385	LOC_Os03g52460.1	0.5	2	2.7.7.27	Rice	glucose-1-phosphate adenylyltransferase large subunit, putative, expressed	81.36	397	74	0	1	397	116	512	0	677	99.7475	BH / found	005507_009160	005507_009160	0.2	0.5
cassava4.1_009160m|PACid:17972385	GRMZM2G391936_P05	0.5	2	2.7.7.27	Maize	Glucose-1-phosphate adenylyltransferase	79.29	396	82	0	1	396	110	505	0	670	99.4949	BH / found	005507_009160
cassava4.1_021267m|PACid:17960544	AT1G27680	0.5	2	2.7.7.27	Arabidopsis	APL2; APL2 (ADPGLC-PPASE LARGE SUBUNIT); glucose-1-phosphate adenylyltransferase (EC:2.7.7.27); K00975 glucose-1-phosphate adenylyltransferase [EC:2.7.7.27]	71.7	477	122	4	1	476	1	465	0	711	99.5798	BH / found	021267_021267	021267_021267	0.5	0.5
cassava4.1_021267m|PACid:17960544	SGN-U274674	0.5	2	2.7.7.27	Potato	ecName: Full=Glucose-1-phosphate adenylyltransferase large subunit 2, chloroplastic/amyloplastic	73.7	479	112	5	1	476	1	468	0	731	99.5798	BH / found	021267_021267
cassava4.1_021267m|PACid:17960544	rcu:RCOM_1342030	0.5	7	2.7.7.27	CastorBean	glucose-1-phosphate_adenylyltransferase,_putative_(EC:2.7.7.27);_K00975_glucose-1-phosphate_adenylyltransferase_[EC:2.7.7.27]	71.18	406	117	0	70	475	69	474	0	638	84.8739	BH / notFound	021267_021267
cassava4.1_021267m|PACid:17960544	LOC_Os07g13980.1	0.5	2	2.7.7.27	Rice	glucose-1-phosphate adenylyltransferase large subunit, putative, expressed	69.79	384	116	0	93	476	73	456	4e-168	588	80.2521	BH / found	021267_021267
cassava4.1_021267m|PACid:17960544	GRMZM2G144002_P01	0.5	2	2.7.7.27	Maize	Antifreeze protein, type I	69.87	385	116	0	92	476	77	461	2e-168	589	80.4622	BH / found	021267_021267
cassava4.1_028396m|PACid:17962224	AT5G19220	1	1	2.7.7.27	Arabidopsis	APL1; APL1 (ADP GLUCOSE PYROPHOSPHORYLASE LARGE SUBUNIT 1); glucose-1-phosphate adenylyltransferase (EC:2.7.7.27); K00975 glucose-1-phosphate adenylyltransferase [EC:2.7.7.27]	80.15	524	100	3	1	522	1	522	0	878	99.6169	BH / BH	028396_028396	028396_028396	0.9	0.9
cassava4.1_028396m|PACid:17962224	SGN-U275089	1	1	2.7.7.27	Potato	ADP-glucose pyrophosphorylase large subunit [Solanum lycopersicum]	80.92	498	91	2	22	518	8	502	0	850	94.8276	BH / BH	028396_028396
cassava4.1_028396m|PACid:17962224	rcu:RCOM_0913740	0.5	2	2.7.7.27	CastorBean	glucose-1-phosphate_adenylyltransferase,_putative_(EC:2.7.7.27);_K00975_glucose-1-phosphate_adenylyltransferase_[EC:2.7.7.27]	85.02	534	67	4	1	522	1	533	0	940	99.6169	BH / found	028396_028396
cassava4.1_028396m|PACid:17962224	LOC_Os03g52460.1	1	1	2.7.7.27	Rice	glucose-1-phosphate adenylyltransferase large subunit, putative, expressed	82.51	446	78	0	78	523	67	512	0	772	85.0575	BH / BH	028396_028396
cassava4.1_028396m|PACid:17962224	GRMZM2G391936_P05	1	1	2.7.7.27	Maize	Glucose-1-phosphate adenylyltransferase	81.35	445	83	0	78	522	61	505	0	772	84.8659	BH / BH	028396_028396
cassava4.1_031078m|PACid:17984825	AT1G05610	1	1	2.7.7.27	Arabidopsis	APS2; APS2 (ADP-glucose pyrophoshorylase small subunit 2); glucose-1-phosphate adenylyltransferase/ nucleotidyltransferase/ transferase (EC:2.7.7.27); K00975 glucose-1-phosphate adenylyltransferase [EC:2.7.7.27]	58.52	458	169	6	40	496	39	476	2e-155	545	91.7339	BH / BH	031078_031078	031078_031078	0.6	0.75
cassava4.1_031078m|PACid:17984825	SGN-U268303	0.5	2	2.7.7.27	Potato	ecName: Full=Glucose-1-phosphate adenylyltransferase small subunit, chloroplastic/amyloplastic	50.33	459	212	5	44	496	73	521	7e-127	449	90.9274	BH / found	031078_031078
cassava4.1_031078m|PACid:17984825	rcu:RCOM_0211400	1	1	2.7.7.27	CastorBean	glucose-1-phosphate_adenylyltransferase,_putative_(EC:2.7.7.27);_K00975_glucose-1-phosphate_adenylyltransferase_[EC:2.7.7.27]	76.66	497	98	4	1	496	2	481	0	749	99.5968	BH / BH	031078_031078
cassava4.1_031078m|PACid:17984825	GRMZM2G163437_P02	0.5	7	2.7.7.27	Maize	ADP-glucose pyrophosphorylase, conserved site	49.89	459	214	5	44	496	69	517	2e-124	443	90.9274	BH / notFound	031078_031078
cassava4.1_032653m|PACid:17963752	AT1G27680	0.5	2	2.7.7.27	Arabidopsis	APL2; APL2 (ADPGLC-PPASE LARGE SUBUNIT); glucose-1-phosphate adenylyltransferase (EC:2.7.7.27); K00975 glucose-1-phosphate adenylyltransferase [EC:2.7.7.27]	71.13	485	136	2	45	525	31	515	0	736	90.7197	BH / found	032653_032653	032653_032653	0.9	0.9
cassava4.1_032653m|PACid:17963752	SGN-U274674	1	1	2.7.7.27	Potato	ecName: Full=Glucose-1-phosphate adenylyltransferase large subunit 2, chloroplastic/amyloplastic	74.57	468	117	2	63	528	54	521	0	746	87.8788	BH / BH	032653_032653
cassava4.1_032653m|PACid:17963752	rcu:RCOM_1342030	1	1	2.7.7.27	CastorBean	glucose-1-phosphate_adenylyltransferase,_putative_(EC:2.7.7.27);_K00975_glucose-1-phosphate_adenylyltransferase_[EC:2.7.7.27]	85.61	528	76	0	1	528	1	528	0	944	99.6212	BH / BH	032653_032653
cassava4.1_032653m|PACid:17963752	LOC_Os07g13980.1	1	1	2.7.7.27	Rice	glucose-1-phosphate adenylyltransferase large subunit, putative, expressed	75.51	441	108	0	89	529	70	510	0	719	83.1439	BH / BH	032653_032653
cassava4.1_032653m|PACid:17963752	GRMZM2G144002_P01	1	1	2.7.7.27	Maize	Antifreeze protein, type I	71.76	471	125	1	66	528	44	514	0	716	87.3106	BH / BH	032653_032653
cassava4.1_000528m|PACid:17991488	AT1G11720	1	1	2.4.1.21	Arabidopsis	ATSS3; ATSS3 (starch synthase 3); starch synthase/ transferase, transferring glycosyl groups (EC:2.4.1.21)	64.56	1154	341	12	1	1146	1	1094	0	1536	99.8255	BH / BH	000528_000528	000528_000528	0.5	0.833333
cassava4.1_000528m|PACid:17991488	LOC_Os08g09230.2	0.5	7	2.4.1.21	Rice	starch synthase III, putative, expressed	61.94	980	345	6	180	1146	809	1773	0	1260	84.2059	BH / notFound	000528_000528
cassava4.1_000528m|PACid:17991488	GRMZM2G121612_P01	1	1	2.4.1.21	Maize	Glycogen/starch synthases, ADP-glucose type	56.1	1205	455	12	1	1146	1	1190	0	1333	99.8255	BH / BH	000528_000528
cassava4.1_000719m|PACid:17972058	AT4G18240	1	1	2.4.1.21	Arabidopsis	ATSS4; ATSS4; transferase, transferring glycosyl groups (EC:2.4.1.21)	67.13	1068	316	11	1	1061	1	1040	0	1449	99.8115	BH / BH	000719_000719	000719_000719	0.5	0.833333
cassava4.1_000719m|PACid:17972058	LOC_Os05g45720.1	1	1	2.4.1.21	Rice	starch synthase, putative, expressed	60.35	860	300	6	188	1047	86	904	0	1080	80.8671	BH / BH	000719_000719
cassava4.1_000719m|PACid:17972058	GRMZM2G044744_P01	0.5	1	2.4.1.21	Maize		58.34	881	317	6	169	1049	70	900	0	1065	82.8464	BH / BH	000719_000719
cassava4.1_001042m|PACid:17965295	AT1G11720	0.5	2	2.4.1.21	Arabidopsis	ATSS3; ATSS3 (starch synthase 3); starch synthase/ transferase, transferring glycosyl groups (EC:2.4.1.21)	70.26	928	262	4	52	966	168	1094	0	1398	94.5135	BH / found	001042_001042	001042_001042	0.2	0.5
cassava4.1_001042m|PACid:17965295	LOC_Os04g53310.1	0.5	2	2.4.1.21	Rice	soluble starch synthase 3, chloroplast precursor, putative, expressed	65.75	911	304	2	63	966	306	1215	0	1281	93.3747	BH / found	001042_001042
cassava4.1_002278m|PACid:17978759	AT3G01180	1	1	2.4.1.21	Arabidopsis	AtSS2; AtSS2 (starch synthase 2); transferase, transferring glycosyl groups; K00703 starch synthase [EC:2.4.1.21]	64.68	790	230	7	6	751	8	792	0	1016	99.0679	BH / BH	002278_002278	002278_002278	0.8	1
cassava4.1_002278m|PACid:17978759	SGN-U269743	1	1	2.4.1.21	Potato	ecName: Full=Granule-bound starch synthase 2, chloroplastic/amyloplastic	67.12	733	201	11	52	751	142	867	0	974	92.9427	BH / BH	002278_002278
cassava4.1_002278m|PACid:17978759	rcu:RCOM_0340270	1	1	2.4.1.21	CastorBean	starch_synthase,_putative_(EC:2.4.1.21);_K00703_starch_synthase_[EC:2.4.1.21]	77.51	756	163	5	1	751	1	754	0	1207	99.7337	BH / BH	002278_002278
cassava4.1_002278m|PACid:17978759	GRMZM2G126988_P01	1	1	2.4.1.21	Maize	Glycosyl transferase, group 1	57.97	740	253	10	32	751	73	774	0	852	95.6059	BH / BH	002278_002278
cassava4.1_003884m|PACid:17959989	LOC_Os07g22930.3	0.5	7	2.4.1.21	Rice	starch synthase, putative, expressed	68.17	575	174	4	42	609	37	609	0	796	93.0921	BH / notFound	003884_003884	003884_003884	0.2	0.5
cassava4.1_003884m|PACid:17959989	GRMZM2G008263_P03	0.5	7	2.4.1.21	Maize	Glycogen/starch synthases, ADP-glucose type	67.87	582	175	6	36	608	31	609	0	799	93.9145	BH / notFound	003884_003884
cassava4.1_003887m|PACid:17959991	LOC_Os07g22930.3	0.5	7	2.4.1.21	Rice	starch synthase, putative, expressed	68.17	575	174	4	42	609	37	609	0	796	93.0921	BH / notFound	003884_003887	003884_003887	0.2	0.5
cassava4.1_003887m|PACid:17959991	GRMZM2G008263_P03	0.5	7	2.4.1.21	Maize	Glycogen/starch synthases, ADP-glucose type	67.87	582	175	6	36	608	31	609	0	799	93.9145	BH / notFound	003884_003887
cassava4.1_003898m|PACid:17959990	LOC_Os07g22930.3	0.5	7	2.4.1.21	Rice	starch synthase, putative, expressed	68.17	575	174	4	42	609	37	609	0	796	93.0921	BH / notFound	003884_003898	003884_003898	0.2	0.5
cassava4.1_003898m|PACid:17959990	GRMZM2G008263_P03	0.5	7	2.4.1.21	Maize	Glycogen/starch synthases, ADP-glucose type	67.87	582	175	6	36	608	31	609	0	799	93.9145	BH / notFound	003884_003898
cassava4.1_003916m|PACid:17989200	LOC_Os07g22930.3	0.5	7	2.4.1.21	Rice	starch synthase, putative, expressed	65.35	583	195	3	32	608	28	609	0	799	94.7282	BH / notFound	003916_003916	003916_003916	0.2	0.5
cassava4.1_003916m|PACid:17989200	GRMZM2G008263_P03	0.5	7	2.4.1.21	Maize	Glycogen/starch synthases, ADP-glucose type	64.04	609	211	4	6	607	2	609	0	806	98.8468	BH / notFound	003916_003916
cassava4.1_004619m|PACid:17988337	LOC_Os06g06560.1	1	1	2.4.1.21	Rice	starch synthase, putative, expressed	72.61	533	142	3	32	564	112	640	0	832	93.9823	BH / BH	004619_004619	004619_004619	0.25	0.625
cassava4.1_004619m|PACid:17988337	GRMZM2G129451_P02	0.25	7	2.4.1.21	Maize		71.4	542	151	3	23	564	102	639	0	830	95.5752	BH / notFound	004619_004619
cassava4.1_028098m|PACid:17976419	AT3G01180	0.5	2	2.4.1.21	Arabidopsis	AtSS2; AtSS2 (starch synthase 2); transferase, transferring glycosyl groups; K00703 starch synthase [EC:2.4.1.21]	64.73	723	178	7	1	656	80	792	0	910	99.6951	BH / found	028098_028098	028098_028098	0.5	0.5
cassava4.1_028098m|PACid:17976419	SGN-U269743	0.5	2	2.4.1.21	Potato	ecName: Full=Granule-bound starch synthase 2, chloroplastic/amyloplastic	65.53	702	191	8	1	656	171	867	0	910	99.6951	BH / found	028098_028098
cassava4.1_028098m|PACid:17976419	rcu:RCOM_0340270	0.5	2	2.4.1.21	CastorBean	starch_synthase,_putative_(EC:2.4.1.21);_K00703_starch_synthase_[EC:2.4.1.21]	77.74	674	131	2	1	656	82	754	0	1065	99.6951	BH / found	028098_028098
cassava4.1_028098m|PACid:17976419	LOC_Os02g51070.1	0.5	2	2.4.1.21	Rice	starch synthase, putative, expressed	63.25	653	226	5	13	657	49	695	0	833	98.0183	BH / found	028098_028098
cassava4.1_028098m|PACid:17976419	GRMZM2G126988_P01	0.5	2	2.4.1.21	Maize	Glycosyl transferase, group 1	63.1	664	221	7	1	656	127	774	0	835	99.6951	BH / found	028098_028098
cassava4.1_001595m|PACid:17966954	rcu:RCOM_1600980	0.5	2	2.4.1.18	CastorBean	starch_branching_enzyme_II,_putative_(EC:2.4.1.18);_K00700_1,4-alpha-glucan_branching_enzyme_[EC:2.4.1.18]	80.96	856	150	5	1	852	49	895	0	1423	99.7653	BH / found	001595_001595	001595_001595	0.25	0.416667
cassava4.1_001595m|PACid:17966954	LOC_Os06g51084.1	0.5	2	2.4.1.18	Rice	1,4-alpha-glucan-branching enzyme, chloroplast precursor, putative, expressed	75.97	720	172	1	58	777	42	760	0	1188	84.2723	BH / found	001595_001595
cassava4.1_001595m|PACid:17966954	GRMZM2G088753_P01	0.25	2	2.4.1.18	Maize	Glycoside hydrolase family 13	72.35	792	197	5	59	850	50	819	0	1196	92.723	BH / found	001595_001595
cassava4.1_001598m|PACid:17966955	rcu:RCOM_1600980	1	1	2.4.1.18	CastorBean	starch_branching_enzyme_II,_putative_(EC:2.4.1.18);_K00700_1,4-alpha-glucan_branching_enzyme_[EC:2.4.1.18]	80.96	856	150	5	1	852	49	895	0	1423	99.7653	BH / BH	001595_001598	001595_001598	0.45	0.75
cassava4.1_001598m|PACid:17966955	LOC_Os06g51084.1	1	1	2.4.1.18	Rice	1,4-alpha-glucan-branching enzyme, chloroplast precursor, putative, expressed	75.97	720	172	1	58	777	42	760	0	1188	84.2723	BH / BH	001595_001598
cassava4.1_001598m|PACid:17966955	GRMZM2G088753_P01	0.25	2	2.4.1.18	Maize	Glycoside hydrolase family 13	72.35	792	197	5	59	850	50	819	0	1196	92.723	BH / found	001595_001598
cassava4.1_001686m|PACid:17972441	AT5G03650	1	1	2.4.1.18	Arabidopsis	SBE2.2; SBE2.2 (starch branching enzyme 2.2); 1,4-alpha-glucan branching enzyme (EC:2.4.1.18); K00700 1,4-alpha-glucan branching enzyme [EC:2.4.1.18]	75.55	814	173	4	11	824	15	802	0	1295	97.0131	BH / BH	001686_001686	001686_001686	0.9	0.9
cassava4.1_001686m|PACid:17972441	SGN-U273498	1	1	2.4.1.18	Potato	starch branching enzyme II [Solanum tuberosum]	72.35	857	201	6	4	825	3	858	0	1289	97.9689	BH / BH	001686_001686
cassava4.1_001686m|PACid:17972441	rcu:RCOM_0022940	1	1	2.4.1.18	CastorBean	starch_branching_enzyme_II,_putative_(EC:2.4.1.18);_K00700_1,4-alpha-glucan_branching_enzyme_[EC:2.4.1.18]	82.35	844	134	8	1	830	1	843	0	1418	98.9247	BH / BH	001686_001686
cassava4.1_001686m|PACid:17972441	LOC_Os02g32660.1	1	1	2.4.1.18	Rice	1,4-alpha-glucan-branching enzyme, chloroplast precursor, putative, expressed	71.75	807	213	4	26	825	27	825	0	1214	95.3405	BH / BH	001686_001686
cassava4.1_001686m|PACid:17972441	GRMZM2G073054_P02	0.5	7	2.4.1.18	Maize	Immunoglobulin E-set	71.9	854	205	8	1	829	1	844	0	1240	98.8053	BH / notFound	001686_001686
cassava4.1_001701m|PACid:17972442	AT5G03650	0.5	2	2.4.1.18	Arabidopsis	SBE2.2; SBE2.2 (starch branching enzyme 2.2); 1,4-alpha-glucan branching enzyme (EC:2.4.1.18); K00700 1,4-alpha-glucan branching enzyme [EC:2.4.1.18]	75.43	814	170	5	11	820	15	802	0	1286	96.9988	BH / found	001686_001701	001686_001701	0.5	0.5
cassava4.1_001701m|PACid:17972442	SGN-U273498	0.5	2	2.4.1.18	Potato	starch branching enzyme II [Solanum tuberosum]	72.23	857	198	7	4	821	3	858	0	1280	97.9592	BH / found	001686_001701
cassava4.1_001701m|PACid:17972442	rcu:RCOM_0022940	0.5	2	2.4.1.18	CastorBean	starch_branching_enzyme_II,_putative_(EC:2.4.1.18);_K00700_1,4-alpha-glucan_branching_enzyme_[EC:2.4.1.18]	82.23	844	131	9	1	826	1	843	0	1409	98.9196	BH / found	001686_001701
cassava4.1_001701m|PACid:17972442	LOC_Os02g32660.1	0.5	2	2.4.1.18	Rice	1,4-alpha-glucan-branching enzyme, chloroplast precursor, putative, expressed	71.5	807	211	5	26	821	27	825	0	1205	95.3181	BH / found	001686_001701
cassava4.1_001701m|PACid:17972442	GRMZM2G073054_P02	0.5	7	2.4.1.18	Maize	Immunoglobulin E-set	71.78	854	202	9	1	825	1	844	0	1231	98.7995	BH / notFound	001686_001701
cassava4.1_001826m|PACid:17966956	AT2G36390	0.5	7	2.4.1.18	Arabidopsis	SBE2.1; SBE2.1 (starch branching enzyme 2.1); 1,4-alpha-glucan branching enzyme (EC:2.4.1.18); K00700 1,4-alpha-glucan branching enzyme [EC:2.4.1.18]	58.45	686	258	7	56	729	160	830	0	828	82.6568	BH / notFound	001595_001826	001595_001826	0.5	0.625
cassava4.1_001826m|PACid:17966956	rcu:RCOM_1600980	0.5	2	2.4.1.18	CastorBean	starch_branching_enzyme_II,_putative_(EC:2.4.1.18);_K00700_1,4-alpha-glucan_branching_enzyme_[EC:2.4.1.18]	79.44	856	124	5	1	813	49	895	0	1380	99.754	BH / found	001595_001826
cassava4.1_001826m|PACid:17966956	LOC_Os06g51084.1	0.5	2	2.4.1.18	Rice	1,4-alpha-glucan-branching enzyme, chloroplast precursor, putative, expressed	76.3	713	168	1	26	738	49	760	0	1186	87.4539	BH / found	001595_001826
cassava4.1_001826m|PACid:17966956	GRMZM2G088753_P01	1	1	2.4.1.18	Maize	Glycoside hydrolase family 13	72.55	787	194	5	25	811	55	819	0	1196	96.556	BH / BH	001595_001826
cassava4.1_002171m|PACid:17966957	AT2G36390	0.5	7	2.4.1.18	Arabidopsis	SBE2.1; SBE2.1 (starch branching enzyme 2.1); 1,4-alpha-glucan branching enzyme (EC:2.4.1.18); K00700 1,4-alpha-glucan branching enzyme [EC:2.4.1.18]	58.45	686	258	7	6	679	160	830	0	827	88.0734	BH / notFound	001595_002171	001595_002171	0.4	0.5
cassava4.1_002171m|PACid:17966957	rcu:RCOM_1600980	0.5	2	2.4.1.18	CastorBean	starch_branching_enzyme_II,_putative_(EC:2.4.1.18);_K00700_1,4-alpha-glucan_branching_enzyme_[EC:2.4.1.18]	85.12	766	106	3	1	763	135	895	0	1350	99.7379	BH / found	001595_002171
cassava4.1_002171m|PACid:17966957	LOC_Os06g51084.1	0.5	2	2.4.1.18	Rice	1,4-alpha-glucan-branching enzyme, chloroplast precursor, putative, expressed	78.62	683	146	0	6	688	78	760	0	1175	89.2529	BH / found	001595_002171
cassava4.1_002171m|PACid:17966957	GRMZM2G088753_P01	0.5	2	2.4.1.18	Maize	Glycoside hydrolase family 13	74.34	756	173	4	6	761	85	819	0	1183	98.8204	BH / found	001595_002171
cassava4.1_002172m|PACid:17966958	AT2G36390	0.5	7	2.4.1.18	Arabidopsis	SBE2.1; SBE2.1 (starch branching enzyme 2.1); 1,4-alpha-glucan branching enzyme (EC:2.4.1.18); K00700 1,4-alpha-glucan branching enzyme [EC:2.4.1.18]	58.45	686	258	7	6	679	160	830	0	827	88.0734	BH / notFound	001584_002172	001584_002172	0.4	0.5
cassava4.1_002172m|PACid:17966958	rcu:RCOM_1600980	0.5	2	2.4.1.18	CastorBean	starch_branching_enzyme_II,_putative_(EC:2.4.1.18);_K00700_1,4-alpha-glucan_branching_enzyme_[EC:2.4.1.18]	85.12	766	106	3	1	763	135	895	0	1350	99.7379	BH / found	001584_002172
cassava4.1_002172m|PACid:17966958	LOC_Os06g51084.1	0.5	2	2.4.1.18	Rice	1,4-alpha-glucan-branching enzyme, chloroplast precursor, putative, expressed	78.62	683	146	0	6	688	78	760	0	1175	89.2529	BH / found	001584_002172
cassava4.1_002172m|PACid:17966958	GRMZM2G088753_P01	0.5	2	2.4.1.18	Maize	Glycoside hydrolase family 13	74.34	756	173	4	6	761	85	819	0	1183	98.8204	BH / found	001584_002172
cassava4.1_002337m|PACid:17966959	AT2G36390	0.5	7	2.4.1.18	Arabidopsis	SBE2.1; SBE2.1 (starch branching enzyme 2.1); 1,4-alpha-glucan branching enzyme (EC:2.4.1.18); K00700 1,4-alpha-glucan branching enzyme [EC:2.4.1.18]	59.73	658	246	6	95	740	160	810	0	817	86.6756	BH / notFound	001595_002337	001595_002337	0.4	0.5
cassava4.1_002337m|PACid:17966959	rcu:RCOM_1600980	0.5	2	2.4.1.18	CastorBean	starch_branching_enzyme_II,_putative_(EC:2.4.1.18);_K00700_1,4-alpha-glucan_branching_enzyme_[EC:2.4.1.18]	84.48	741	110	2	1	740	49	785	0	1301	99.3271	BH / found	001595_002337
cassava4.1_002337m|PACid:17966959	LOC_Os06g51084.1	0.5	2	2.4.1.18	Rice	1,4-alpha-glucan-branching enzyme, chloroplast precursor, putative, expressed	74.52	683	173	1	58	740	42	723	0	1100	91.6555	BH / found	001595_002337
cassava4.1_002337m|PACid:17966959	GRMZM2G088753_P01	0.5	2	2.4.1.18	Maize	Glycoside hydrolase family 13	75.95	682	162	2	59	740	50	729	0	1100	91.5209	BH / found	001595_002337
cassava4.1_003773m|PACid:17961099	LOC_Os02g32660.1	0.5	2	2.4.1.18	Rice	1,4-alpha-glucan-branching enzyme, chloroplast precursor, putative, expressed	85.93	597	84	0	1	597	229	825	0	1102	96.5909	BH / found	003773_003773	003773_003773	0.1	0.5
cassava4.1_004366m|PACid:17961100	LOC_Os02g32660.1	0.5	2	2.4.1.18	Rice	1,4-alpha-glucan-branching enzyme, chloroplast precursor, putative, expressed	86.99	569	74	0	1	569	229	797	0	1067	97.7586	BH / found	003773_004366	003773_004366	0.1	0.5
cassava4.1_004431m|PACid:17961101	LOC_Os02g32660.1	0.5	2	2.4.1.18	Rice	1,4-alpha-glucan-branching enzyme, chloroplast precursor, putative, expressed	79.56	597	82	1	1	557	229	825	0	1004	96.3542	BH / found	003773_004431	003773_004431	0.1	0.5
cassava4.1_006199m|PACid:17961102	LOC_Os02g32660.1	0.5	2	2.4.1.18	Rice	1,4-alpha-glucan-branching enzyme, chloroplast precursor, putative, expressed	88.62	492	56	0	1	492	229	720	0	939	98.7903	BH / found	003773_006199	003773_006199	0.1	0.5
cassava4.1_006240m|PACid:17975080	LOC_Os06g26234.2	0.5	7	2.4.1.18	Rice	1,4-alpha-glucan-branching enzyme, putative, expressed	64.51	448	152	2	48	495	56	496	9e-178	621	90.101	BH / notFound	006240_006240	006240_006240	0.1	0.5
cassava4.1_001414m|PACid:17986210	AT1G03310	1	1	3.2.1.68	Arabidopsis	DBE1; isoamylase, putative / starch debranching enzyme, putative	56.42	888	366	8	1	878	1	877	0	1003	99.2072	BH / BH	001414_001414	001414_001414	0.4	1
cassava4.1_001414m|PACid:17986210	GRMZM2G090905_P01	1	1	3.2.1.68	Maize	Glycosyl hydrolase, family 13, subfamily, catalytic region	56.23	642	252	9	184	813	105	729	0	715	71.1212	BH / BH	001414_001414
cassava4.1_001932m|PACid:17965320	AT2G39930	1	1	3.2.1.68	Arabidopsis	ISA1; ISA1 (ISOAMYLASE 1); alpha-amylase/ isoamylase; K02438 glycogen operon protein GlgX [EC:3.2.1.-]	76.95	742	169	2	50	790	39	779	0	1237	93.073	BH / BH	001932_001932	001932_001932	0.5	0.833333
cassava4.1_001932m|PACid:17965320	LOC_Os08g40930.1	1	1	3.2.1.68	Rice	Alpha amylase, catalytic domain containing protein, expressed	77.86	718	153	2	75	792	92	803	0	1196	90.1763	BH / BH	001932_001932
cassava4.1_001932m|PACid:17965320	GRMZM2G138060_P01	0.5	1	3.2.1.68	Maize		76.46	718	163	2	75	791	76	788	0	1176	90.0504	BH / BH	001932_001932

## Sheet: Sucrose&Starch
cassava protein ID	EC number	Annotated function	transcript ID (Phytozome)	EC number (Phytozome)	Function (Phytozome)	Arabidopsis	Arabidopsis (function)	Maize	Maize (function)	Rice	Rice (function)	Caster Bean	Caster Bean (function)	Potato	Potato (function)
001096_001096	2.4.1.1	phosphorylase	cassava4.1_001096m	2.4.1.1	Glycosyl transferase, family 35	AT3G29320	glucan phosphorylase, putative; K00688 starch phosphorylase [EC:2.4.1.1]			LOC_Os03g55090.1	alpha-glucan phosphorylast isozyme, putative, expressed	rcu:RCOM_0524530	glycogen_phosphorylase,_putative_(EC:2.4.1.1);_K00688_starch_phosphorylase_[EC:2.4.1.1]	SGN-U272349	RecName: Full=Alpha-1,4 glucan phosphorylase L-2 isozyme, chloroplastic/amyloplastic
001626_001626	2.4.1.1	phosphorylase	cassava4.1_001626m	2.4.1.1	alpha-glucan phosphorylase 2	AT3G46970	PHS2; PHS2 (ALPHA-GLUCAN PHOSPHORYLASE 2); phosphorylase/ transferase, transferring glycosyl groups; K00688 starch phosphorylase [EC:2.4.1.1]	GRMZM2G085577_P01	HSP20-like chaperone	LOC_Os01g63270.1	alpha-glucan phosphorylast isozyme, putative, expressed	rcu:RCOM_0730590	glycogen_phosphorylase,_putative_(EC:2.4.1.1);_K00688_starch_phosphorylase_[EC:2.4.1.1]	SGN-U269592	RecName: Full=Alpha-glucan phosphorylase, H isozyme
001626_002082	2.4.1.1	phosphorylase	cassava4.1_002082m		alpha-glucan phosphorylase 2	AT3G46970	PHS2; PHS2 (ALPHA-GLUCAN PHOSPHORYLASE 2); phosphorylase/ transferase, transferring glycosyl groups; K00688 starch phosphorylase [EC:2.4.1.1]	GRMZM2G085577_P01	HSP20-like chaperone	LOC_Os01g63270.1	alpha-glucan phosphorylast isozyme, putative, expressed	rcu:RCOM_0730590	glycogen_phosphorylase,_putative_(EC:2.4.1.1);_K00688_starch_phosphorylase_[EC:2.4.1.1]	SGN-U269592	RecName: Full=Alpha-glucan phosphorylase, H isozyme
002466_002466	2.4.1.1	phosphorylase	cassava4.1_002466m		alpha-glucan phosphorylase 2			GRMZM2G074158_P02	Glycosyl transferase, family 35			rcu:RCOM_0524530	glycogen_phosphorylase,_putative_(EC:2.4.1.1);_K00688_starch_phosphorylase_[EC:2.4.1.1]	SGN-U268191	RecName: Full=Alpha-1,4 glucan phosphorylase L-1 isozyme, chloroplastic/amyloplastic
002614_002614	2.4.1.1	phosphorylase	cassava4.1_002614m		Glycosyl transferase, family 35			GRMZM2G074158_P02	Glycosyl transferase, family 35	LOC_Os03g55090.1	alpha-glucan phosphorylast isozyme, putative, expressed	rcu:RCOM_0524530	glycogen_phosphorylase,_putative_(EC:2.4.1.1);_K00688_starch_phosphorylase_[EC:2.4.1.1]	SGN-U269592	RecName: Full=Alpha-glucan phosphorylase, H isozyme
004717_004717	2.4.1.1	phosphorylase	cassava4.1_004717m		Glycosyl transferase, family 35					LOC_Os03g55090.1	alpha-glucan phosphorylast isozyme, putative, expressed
001283_001283	2.4.1.13	sucrose synthase	cassava4.1_001283m	2.4.1.13	sucrose synthase 6	AT1G73370	SUS6; SUS6 (SUCROSE SYNTHASE 6); UDP-glycosyltransferase/ sucrose synthase; K00695 sucrose synthase [EC:2.4.1.13]	GRMZM2G060659_P02	Sucrose synthase, plants and cyanobacteria	LOC_Os04g24430.1	sucrose synthase, putative, expressed	rcu:RCOM_0577320	sucrose_synthase,_putative_(EC:2.4.1.13);_K00695_sucrose_synthase_[EC:2.4.1.13]	SGN-U273939	sucrose synthase [Solanum tuberosum]
001840_001840	2.4.1.13	sucrose synthase	cassava4.1_001840m	2.4.1.13	sucrose synthase 3	AT4G02280	SUS3; SUS3 (sucrose synthase 3); UDP-glycosyltransferase/ sucrose synthase/ transferase, transferring glycosyl groups (EC:2.4.1.13); K00695 sucrose synthase [EC:2.4.1.13]	GRMZM2G318780_P02	Sucrose synthase, plants and cyanobacteria	LOC_Os03g22120.1	sucrose synthase, putative, expressed	rcu:RCOM_1179090	sucrose_synthase,_putative_(EC:2.4.1.13);_K00695_sucrose_synthase_[EC:2.4.1.13]	SGN-U273939	sucrose synthase [Solanum tuberosum]
001867_001864	2.4.1.13	sucrose synthase	cassava4.1_001864m	2.4.1.13	sucrose synthase 4	AT3G43190	SUS4; SUS4; UDP-glycosyltransferase/ sucrose synthase/ transferase, transferring glycosyl groups (EC:2.4.1.13); K00695 sucrose synthase [EC:2.4.1.13]	GRMZM2G152908_P01	Sucrose synthase, plants and cyanobacteria	LOC_Os06g09450.7	sucrose synthase, putative, expressed	rcu:RCOM_0709050	sucrose_synthase,_putative_(EC:2.4.1.13);_K00695_sucrose_synthase_[EC:2.4.1.13]	SGN-U268210	sucrose synthase [Solanum tuberosum]
001867_001867	2.4.1.13	sucrose synthase	cassava4.1_001867m	2.4.1.13	sucrose synthase 4	AT3G43190	SUS4; SUS4; UDP-glycosyltransferase/ sucrose synthase/ transferase, transferring glycosyl groups (EC:2.4.1.13); K00695 sucrose synthase [EC:2.4.1.13]	GRMZM2G152908_P01	Sucrose synthase, plants and cyanobacteria	LOC_Os06g09450.7	sucrose synthase, putative, expressed	rcu:RCOM_0709050	sucrose_synthase,_putative_(EC:2.4.1.13);_K00695_sucrose_synthase_[EC:2.4.1.13]	SGN-U268210	sucrose synthase [Solanum tuberosum]
001871_001871	2.4.1.13	sucrose synthase	cassava4.1_001871m	2.4.1.13	sucrose synthase 4	AT3G43190	SUS4; SUS4; UDP-glycosyltransferase/ sucrose synthase/ transferase, transferring glycosyl groups (EC:2.4.1.13); K00695 sucrose synthase [EC:2.4.1.13]	GRMZM2G152908_P01	Sucrose synthase, plants and cyanobacteria	LOC_Os06g09450.7	sucrose synthase, putative, expressed	rcu:RCOM_0709050	sucrose_synthase,_putative_(EC:2.4.1.13);_K00695_sucrose_synthase_[EC:2.4.1.13]	SGN-U268210	sucrose synthase [Solanum tuberosum]
001874_001874	2.4.1.13	sucrose synthase	cassava4.1_001874m	2.4.1.13	sucrose synthase 6	AT1G73370	SUS6; SUS6 (SUCROSE SYNTHASE 6); UDP-glycosyltransferase/ sucrose synthase; K00695 sucrose synthase [EC:2.4.1.13]	GRMZM2G060659_P02	Sucrose synthase, plants and cyanobacteria	LOC_Os04g24430.1	sucrose synthase, putative, expressed	rcu:RCOM_1123530	sucrose_synthase,_putative_(EC:2.4.1.13);_K00695_sucrose_synthase_[EC:2.4.1.13]	SGN-U273939	sucrose synthase [Solanum tuberosum]
001871_001912	2.4.1.13	sucrose synthase	cassava4.1_001912m	2.4.1.13	sucrose synthase 4	AT3G43190	SUS4; SUS4; UDP-glycosyltransferase/ sucrose synthase/ transferase, transferring glycosyl groups (EC:2.4.1.13); K00695 sucrose synthase [EC:2.4.1.13]	GRMZM2G152908_P01	Sucrose synthase, plants and cyanobacteria	LOC_Os06g09450.7	sucrose synthase, putative, expressed	rcu:RCOM_0709050	sucrose_synthase,_putative_(EC:2.4.1.13);_K00695_sucrose_synthase_[EC:2.4.1.13]	SGN-U268210	sucrose synthase [Solanum tuberosum]
001840_002238	2.4.1.13	sucrose synthase	cassava4.1_002238m		sucrose synthase 3	AT4G02280	SUS3; SUS3 (sucrose synthase 3); UDP-glycosyltransferase/ sucrose synthase/ transferase, transferring glycosyl groups (EC:2.4.1.13); K00695 sucrose synthase [EC:2.4.1.13]	GRMZM2G318780_P02	Sucrose synthase, plants and cyanobacteria	LOC_Os03g22120.1	sucrose synthase, putative, expressed	rcu:RCOM_1179090	sucrose_synthase,_putative_(EC:2.4.1.13);_K00695_sucrose_synthase_[EC:2.4.1.13]	SGN-U273939	sucrose synthase [Solanum tuberosum]
001871_002265	2.4.1.13	sucrose synthase	cassava4.1_002265m		sucrose synthase 4	AT3G43190	SUS4; SUS4; UDP-glycosyltransferase/ sucrose synthase/ transferase, transferring glycosyl groups (EC:2.4.1.13); K00695 sucrose synthase [EC:2.4.1.13]	GRMZM2G152908_P01	Sucrose synthase, plants and cyanobacteria	LOC_Os06g09450.7	sucrose synthase, putative, expressed	rcu:RCOM_0709050	sucrose_synthase,_putative_(EC:2.4.1.13);_K00695_sucrose_synthase_[EC:2.4.1.13]	SGN-U268210	sucrose synthase [Solanum tuberosum]
026466_026466	2.4.1.13	sucrose synthase	cassava4.1_026466m	2.4.1.13	sucrose synthase 2	AT5G49190	SUS2; SUS2 (SUCROSE SYNTHASE 2); UDP-glycosyltransferase/ sucrose synthase/ transferase, transferring glycosyl groups (EC:2.4.1.13); K00695 sucrose synthase [EC:2.4.1.13]	GRMZM2G318780_P02	Sucrose synthase, plants and cyanobacteria	LOC_Os03g22120.1	sucrose synthase, putative, expressed	rcu:RCOM_0682090	sucrose_synthase,_putative_(EC:2.4.1.13);_K00695_sucrose_synthase_[EC:2.4.1.13]	SGN-U273939	sucrose synthase [Solanum tuberosum]
027790_027790	2.4.1.13	sucrose synthase	cassava4.1_027790m	2.4.1.13	sucrose synthase 6	AT1G73370	SUS6; SUS6 (SUCROSE SYNTHASE 6); UDP-glycosyltransferase/ sucrose synthase; K00695 sucrose synthase [EC:2.4.1.13]	GRMZM2G060659_P02	Sucrose synthase, plants and cyanobacteria	LOC_Os04g24430.1	sucrose synthase, putative, expressed	rcu:RCOM_1123530	sucrose_synthase,_putative_(EC:2.4.1.13);_K00695_sucrose_synthase_[EC:2.4.1.13]	SGN-U273939	sucrose synthase [Solanum tuberosum]
000732_000732	2.4.1.14	sucrose-phosphate synthase	cassava4.1_000732m	2.4.1.14	sucrose phosphate synthase 1F	AT5G20280	ATSPS1F (sucrose phosphate synthase 1F); sucrose-phosphate synthase/ transferase, transferring glycosyl groups; K00696 sucrose-phosphate synthase [EC:2.4.1.14]	GRMZM2G055331_P01	Sucrose phosphate synthase, plant	LOC_Os08g20660.2	sucrose-phosphate synthase, putative, expressed	rcu:RCOM_0271410	sucrose_phosphate_syntase,_putative_(EC:2.4.1.14);_K00696_sucrose-phosphate_synthase_[EC:2.4.1.14]	SGN-U270084	RecName: Full=Sucrose-phosphate synthase
000744_000744	2.4.1.14	sucrose-phosphate synthase	cassava4.1_000744m		sucrose phosphate synthase 2F	AT5G11110	ATSPS2F (SUCROSE PHOSPHATE SYNTHASE 2F); sucrose-phosphate synthase	GRMZM2G055331_P01	Sucrose phosphate synthase, plant	LOC_Os08g20660.2	sucrose-phosphate synthase, putative, expressed	rcu:RCOM_0923320	sucrose_phosphate_syntase,_putative_(EC:2.4.1.14);_K00696_sucrose-phosphate_synthase_[EC:2.4.1.14]	SGN-U270084	RecName: Full=Sucrose-phosphate synthase
000827_000827	2.4.1.14	sucrose-phosphate synthase	cassava4.1_000827m	2.4.1.14	Sucrose-phosphate synthase family protein	AT4G10120	ATSPS4F; transferase, transferring glycosyl groups; K00696 sucrose-phosphate synthase [EC:2.4.1.14]	GRMZM5G875238_P01		LOC_Os11g12810.1	sucrose-phosphate synthase, putative, expressed	rcu:RCOM_1329250	sucrose_phosphate_syntase,_putative_(EC:2.4.1.14);_K00696_sucrose-phosphate_synthase_[EC:2.4.1.14]	SGN-U270084	RecName: Full=Sucrose-phosphate synthase
000839_000839	2.4.1.14	sucrose-phosphate synthase	cassava4.1_000839m	2.4.1.14	Sucrose-phosphate synthase family protein	AT4G10120	ATSPS4F; transferase, transferring glycosyl groups; K00696 sucrose-phosphate synthase [EC:2.4.1.14]	GRMZM5G875238_P01		LOC_Os11g12810.1	sucrose-phosphate synthase, putative, expressed	rcu:RCOM_1329250	sucrose_phosphate_syntase,_putative_(EC:2.4.1.14);_K00696_sucrose-phosphate_synthase_[EC:2.4.1.14]	SGN-U270084	RecName: Full=Sucrose-phosphate synthase
000744_000867	2.4.1.14	sucrose-phosphate synthase	cassava4.1_000867m		sucrose phosphate synthase 2F	AT5G11110	ATSPS2F (SUCROSE PHOSPHATE SYNTHASE 2F); sucrose-phosphate synthase	GRMZM2G055331_P01	Sucrose phosphate synthase, plant	LOC_Os08g20660.2	sucrose-phosphate synthase, putative, expressed	rcu:RCOM_0923320	sucrose_phosphate_syntase,_putative_(EC:2.4.1.14);_K00696_sucrose-phosphate_synthase_[EC:2.4.1.14]	SGN-U270084	RecName: Full=Sucrose-phosphate synthase
000732_001062	2.4.1.14	sucrose-phosphate synthase	cassava4.1_001062m		sucrose phosphate synthase 1F	AT5G20280	ATSPS1F (sucrose phosphate synthase 1F); sucrose-phosphate synthase/ transferase, transferring glycosyl groups; K00696 sucrose-phosphate synthase [EC:2.4.1.14]	GRMZM2G055331_P01	Sucrose phosphate synthase, plant	LOC_Os08g20660.2	sucrose-phosphate synthase, putative, expressed	rcu:RCOM_0923320	sucrose_phosphate_syntase,_putative_(EC:2.4.1.14);_K00696_sucrose-phosphate_synthase_[EC:2.4.1.14]	SGN-U270084	RecName: Full=Sucrose-phosphate synthase
000744_001415	2.4.1.14	sucrose-phosphate synthase	cassava4.1_001415m		sucrose phosphate synthase 2F	AT5G11110	ATSPS2F (SUCROSE PHOSPHATE SYNTHASE 2F); sucrose-phosphate synthase	GRMZM2G055331_P01	Sucrose phosphate synthase, plant	LOC_Os08g20660.2	sucrose-phosphate synthase, putative, expressed	rcu:RCOM_0923320	sucrose_phosphate_syntase,_putative_(EC:2.4.1.14);_K00696_sucrose-phosphate_synthase_[EC:2.4.1.14]	SGN-U270084	RecName: Full=Sucrose-phosphate synthase
024105_024105	2.4.1.14	sucrose-phosphate synthase	cassava4.1_024105m	2.4.1.14	sucrose phosphate synthase 3F	AT1G04920	ATSPS3F (sucrose phosphate synthase 3F); sucrose-phosphate synthase/ transferase, transferring glycosyl groups; K00696 sucrose-phosphate synthase [EC:2.4.1.14]	GRMZM5G875238_P01		LOC_Os01g69030.4	sucrose-phosphate synthase, putative, expressed	rcu:RCOM_1018300	sucrose_phosphate_syntase,_putative_(EC:2.4.1.14);_K00696_sucrose-phosphate_synthase_[EC:2.4.1.14]	SGN-U270084	RecName: Full=Sucrose-phosphate synthase
001595_001595	2.4.1.18	1,4-alpha-glucan branching enzyme	cassava4.1_001595m		starch branching enzyme 2.1			GRMZM2G088753_P01	Glycoside hydrolase family 13	LOC_Os06g51084.1	1,4-alpha-glucan-branching enzyme, chloroplast precursor, putative, expressed	rcu:RCOM_1600980	starch_branching_enzyme_II,_putative_(EC:2.4.1.18);_K00700_1,4-alpha-glucan_branching_enzyme_[EC:2.4.1.18]
001595_001598	2.4.1.18	1,4-alpha-glucan branching enzyme	cassava4.1_001598m		starch branching enzyme 2.1			GRMZM2G088753_P01	Glycoside hydrolase family 13	LOC_Os06g51084.1	1,4-alpha-glucan-branching enzyme, chloroplast precursor, putative, expressed	rcu:RCOM_1600980	starch_branching_enzyme_II,_putative_(EC:2.4.1.18);_K00700_1,4-alpha-glucan_branching_enzyme_[EC:2.4.1.18]
001686_001686	2.4.1.18	1,4-alpha-glucan branching enzyme	cassava4.1_001686m	2.4.1.18	starch branching enzyme 2.2	AT5G03650	SBE2.2; SBE2.2 (starch branching enzyme 2.2); 1,4-alpha-glucan branching enzyme (EC:2.4.1.18); K00700 1,4-alpha-glucan branching enzyme [EC:2.4.1.18]	GRMZM2G073054_P02	Immunoglobulin E-set	LOC_Os02g32660.1	1,4-alpha-glucan-branching enzyme, chloroplast precursor, putative, expressed	rcu:RCOM_0022940	starch_branching_enzyme_II,_putative_(EC:2.4.1.18);_K00700_1,4-alpha-glucan_branching_enzyme_[EC:2.4.1.18]	SGN-U273498	starch branching enzyme II [Solanum tuberosum]
001686_001701	2.4.1.18	1,4-alpha-glucan branching enzyme	cassava4.1_001701m	2.4.1.18	starch branching enzyme 2.2	AT5G03650	SBE2.2; SBE2.2 (starch branching enzyme 2.2); 1,4-alpha-glucan branching enzyme (EC:2.4.1.18); K00700 1,4-alpha-glucan branching enzyme [EC:2.4.1.18]	GRMZM2G073054_P02	Immunoglobulin E-set	LOC_Os02g32660.1	1,4-alpha-glucan-branching enzyme, chloroplast precursor, putative, expressed	rcu:RCOM_0022940	starch_branching_enzyme_II,_putative_(EC:2.4.1.18);_K00700_1,4-alpha-glucan_branching_enzyme_[EC:2.4.1.18]	SGN-U273498	starch branching enzyme II [Solanum tuberosum]
001595_001826	2.4.1.18	1,4-alpha-glucan branching enzyme	cassava4.1_001826m		starch branching enzyme 2.1	AT2G36390	SBE2.1; SBE2.1 (starch branching enzyme 2.1); 1,4-alpha-glucan branching enzyme (EC:2.4.1.18); K00700 1,4-alpha-glucan branching enzyme [EC:2.4.1.18]	GRMZM2G088753_P01	Glycoside hydrolase family 13	LOC_Os06g51084.1	1,4-alpha-glucan-branching enzyme, chloroplast precursor, putative, expressed	rcu:RCOM_1600980	starch_branching_enzyme_II,_putative_(EC:2.4.1.18);_K00700_1,4-alpha-glucan_branching_enzyme_[EC:2.4.1.18]
001595_002171	2.4.1.18	1,4-alpha-glucan branching enzyme	cassava4.1_002171m		starch branching enzyme 2.1	AT2G36390	SBE2.1; SBE2.1 (starch branching enzyme 2.1); 1,4-alpha-glucan branching enzyme (EC:2.4.1.18); K00700 1,4-alpha-glucan branching enzyme [EC:2.4.1.18]	GRMZM2G088753_P01	Glycoside hydrolase family 13	LOC_Os06g51084.1	1,4-alpha-glucan-branching enzyme, chloroplast precursor, putative, expressed	rcu:RCOM_1600980	starch_branching_enzyme_II,_putative_(EC:2.4.1.18);_K00700_1,4-alpha-glucan_branching_enzyme_[EC:2.4.1.18]
001584_002172	2.4.1.18	1,4-alpha-glucan branching enzyme	cassava4.1_002172m		starch branching enzyme 2.1	AT2G36390	SBE2.1; SBE2.1 (starch branching enzyme 2.1); 1,4-alpha-glucan branching enzyme (EC:2.4.1.18); K00700 1,4-alpha-glucan branching enzyme [EC:2.4.1.18]	GRMZM2G088753_P01	Glycoside hydrolase family 13	LOC_Os06g51084.1	1,4-alpha-glucan-branching enzyme, chloroplast precursor, putative, expressed	rcu:RCOM_1600980	starch_branching_enzyme_II,_putative_(EC:2.4.1.18);_K00700_1,4-alpha-glucan_branching_enzyme_[EC:2.4.1.18]
001595_002337	2.4.1.18	1,4-alpha-glucan branching enzyme	cassava4.1_002337m		starch branching enzyme 2.1	AT2G36390	SBE2.1; SBE2.1 (starch branching enzyme 2.1); 1,4-alpha-glucan branching enzyme (EC:2.4.1.18); K00700 1,4-alpha-glucan branching enzyme [EC:2.4.1.18]	GRMZM2G088753_P01	Glycoside hydrolase family 13	LOC_Os06g51084.1	1,4-alpha-glucan-branching enzyme, chloroplast precursor, putative, expressed	rcu:RCOM_1600980	starch_branching_enzyme_II,_putative_(EC:2.4.1.18);_K00700_1,4-alpha-glucan_branching_enzyme_[EC:2.4.1.18]
003773_003773	2.4.1.18	1,4-alpha-glucan branching enzyme	cassava4.1_003773m		starch branching enzyme 2.2					LOC_Os02g32660.1	1,4-alpha-glucan-branching enzyme, chloroplast precursor, putative, expressed
003773_004366	2.4.1.18	1,4-alpha-glucan branching enzyme	cassava4.1_004366m		starch branching enzyme 2.2					LOC_Os02g32660.1	1,4-alpha-glucan-branching enzyme, chloroplast precursor, putative, expressed
003773_004431	2.4.1.18	1,4-alpha-glucan branching enzyme	cassava4.1_004431m		starch branching enzyme 2.2					LOC_Os02g32660.1	1,4-alpha-glucan-branching enzyme, chloroplast precursor, putative, expressed
003773_006199	2.4.1.18	1,4-alpha-glucan branching enzyme	cassava4.1_006199m		starch branching enzyme 2.2					LOC_Os02g32660.1	1,4-alpha-glucan-branching enzyme, chloroplast precursor, putative, expressed
006240_006240	2.4.1.18	1,4-alpha-glucan branching enzyme	cassava4.1_006240m		Alpha amylase family protein					LOC_Os06g26234.2	1,4-alpha-glucan-branching enzyme, putative, expressed
000528_000528	2.4.1.21	starch synthase	cassava4.1_000528m		starch synthase 3	AT1G11720	ATSS3; ATSS3 (starch synthase 3); starch synthase/ transferase, transferring glycosyl groups (EC:2.4.1.21)	GRMZM2G121612_P01	Glycogen/starch synthases, ADP-glucose type	LOC_Os08g09230.2	starch synthase III, putative, expressed
000719_000719	2.4.1.21	starch synthase	cassava4.1_000719m		starch synthase 4	AT4G18240	ATSS4; ATSS4; transferase, transferring glycosyl groups (EC:2.4.1.21)	GRMZM2G044744_P01		LOC_Os05g45720.1	starch synthase, putative, expressed
001042_001042	2.4.1.21	starch synthase	cassava4.1_001042m		starch synthase 3	AT1G11720	ATSS3; ATSS3 (starch synthase 3); starch synthase/ transferase, transferring glycosyl groups (EC:2.4.1.21)			LOC_Os04g53310.1	soluble starch synthase 3, chloroplast precursor, putative, expressed
002278_002278	2.4.1.21	starch synthase	cassava4.1_002278m	2.4.1.21	starch synthase 2	AT3G01180	AtSS2; AtSS2 (starch synthase 2); transferase, transferring glycosyl groups; K00703 starch synthase [EC:2.4.1.21]	GRMZM2G126988_P01	Glycosyl transferase, group 1			rcu:RCOM_0340270	starch_synthase,_putative_(EC:2.4.1.21);_K00703_starch_synthase_[EC:2.4.1.21]	SGN-U269743	ecName: Full=Granule-bound starch synthase 2, chloroplastic/amyloplastic
003884_003884	2.4.1.21	starch synthase	cassava4.1_003884m	2.4.1.242	UDP-Glycosyltransferase superfamily protein			GRMZM2G008263_P03	Glycogen/starch synthases, ADP-glucose type	LOC_Os07g22930.3	starch synthase, putative, expressed
003884_003887	2.4.1.21	starch synthase	cassava4.1_003887m	2.4.1.242	UDP-Glycosyltransferase superfamily protein			GRMZM2G008263_P03	Glycogen/starch synthases, ADP-glucose type	LOC_Os07g22930.3	starch synthase, putative, expressed
003884_003898	2.4.1.21	starch synthase	cassava4.1_003898m	2.4.1.242	UDP-Glycosyltransferase superfamily protein			GRMZM2G008263_P03	Glycogen/starch synthases, ADP-glucose type	LOC_Os07g22930.3	starch synthase, putative, expressed
003916_003916	2.4.1.21	starch synthase	cassava4.1_003916m	2.4.1.242	UDP-Glycosyltransferase superfamily protein			GRMZM2G008263_P03	Glycogen/starch synthases, ADP-glucose type	LOC_Os07g22930.3	starch synthase, putative, expressed
004619_004619	2.4.1.21	starch synthase	cassava4.1_004619m	2.4.1.21	Glycogen/starch synthases, ADP-glucose type			GRMZM2G129451_P02		LOC_Os06g06560.1	starch synthase, putative, expressed
028098_028098	2.4.1.21	starch synthase	cassava4.1_028098m		starch synthase 2	AT3G01180	AtSS2; AtSS2 (starch synthase 2); transferase, transferring glycosyl groups; K00703 starch synthase [EC:2.4.1.21]	GRMZM2G126988_P01	Glycosyl transferase, group 1	LOC_Os02g51070.1	starch synthase, putative, expressed	rcu:RCOM_0340270	starch_synthase,_putative_(EC:2.4.1.21);_K00703_starch_synthase_[EC:2.4.1.21]	SGN-U269743	ecName: Full=Granule-bound starch synthase 2, chloroplastic/amyloplastic
001086_001086	2.4.1.25	glucanotransferase	cassava4.1_001086m	2.4.1.25	disproportionating enzyme 2	AT2G40840	DPE2; DPE2 (DISPROPORTIONATING ENZYME 2); 4-alpha-glucanotransferase/ heteroglycan binding (EC:2.4.1.25); K00705 4-alpha-glucanotransferase [EC:2.4.1.25]			LOC_Os07g46790.1	4-alpha-glucanotransferase, putative, expressed			SGN-U270440	4-alpha-glucanotransferase [Solanum tuberosum]
005745_005745	2.7.1.1	hexokinase	cassava4.1_005745m		hexokinase 1	AT4G29130	HXK1; HXK1 (HEXOKINASE 1); ATP binding / fructokinase/ glucokinase/ hexokinase (EC:2.7.1.1); K00844 hexokinase [EC:2.7.1.1]	GRMZM2G432801_P01	Hexokinase	LOC_Os05g45590.1	hexokinase, putative, expressed	rcu:RCOM_1049540	hexokinase,_putative_(EC:2.7.1.1);_K00844_hexokinase_[EC:2.7.1.1]	SGN-U271142	hexokinase 7 [Nicotiana tabacum]
005907_005907	2.7.1.1	hexokinase	cassava4.1_005907m	2.7.1.1	hexokinase-like 1	AT1G50460	HKL1; HKL1 (HEXOKINASE-LIKE 1); ATP binding / fructokinase/ glucokinase/ hexokinase	GRMZM2G467069_P01	Hexokinase	LOC_Os01g71320.1	hexokinase, putative, expressed	rcu:RCOM_1578950	hexokinase,_putative_(EC:2.7.1.1);_K00844_hexokinase_[EC:2.7.1.1]	SGN-U271142	hexokinase 7 [Nicotiana tabacum]
005952_005952	2.7.1.1	hexokinase	cassava4.1_005952m	2.7.1.1	hexokinase-like 1	AT1G50460	HKL1; HKL1 (HEXOKINASE-LIKE 1); ATP binding / fructokinase/ glucokinase/ hexokinase	GRMZM2G467069_P01	Hexokinase	LOC_Os01g71320.1	hexokinase, putative, expressed	rcu:RCOM_1578950	hexokinase,_putative_(EC:2.7.1.1);_K00844_hexokinase_[EC:2.7.1.1]	SGN-U271142	hexokinase 7 [Nicotiana tabacum]
006138_006138	2.7.1.1	hexokinase	cassava4.1_006138m	2.7.1.1	hexokinase 1	AT4G29130	HXK1; HXK1 (HEXOKINASE 1); ATP binding / fructokinase/ glucokinase/ hexokinase (EC:2.7.1.1); K00844 hexokinase [EC:2.7.1.1]	GRMZM2G432801_P01	Hexokinase	LOC_Os05g45590.1	hexokinase, putative, expressed	rcu:RCOM_1049540	hexokinase,_putative_(EC:2.7.1.1);_K00844_hexokinase_[EC:2.7.1.1]	SGN-U271142	hexokinase 7 [Nicotiana tabacum]
006251_006251	2.7.1.1	hexokinase	cassava4.1_006251m		hexokinase 2	AT2G19860	HXK2; HXK2 (HEXOKINASE 2); ATP binding / fructokinase/ glucokinase/ hexokinase; K00844 hexokinase [EC:2.7.1.1]	GRMZM2G432801_P01	Hexokinase	LOC_Os05g45590.1	hexokinase, putative, expressed	rcu:RCOM_1488780	hexokinase,_putative_(EC:2.7.1.1);_K00844_hexokinase_[EC:2.7.1.1]	SGN-U271141	RecName: Full=Hexokinase-2
007221_007221	2.7.1.1	hexokinase	cassava4.1_007221m	2.7.1.1	hexokinase 3	AT1G47840	HXK3; HXK3 (HEXOKINASE 3); ATP binding / fructokinase/ glucokinase/ hexokinase (EC:2.7.1.4); K00844 hexokinase [EC:2.7.1.1]	GRMZM2G432801_P01	Hexokinase	LOC_Os07g09890.1	hexokinase, putative, expressed	rcu:RCOM_1597800	hexokinase,_putative_(EC:2.7.1.1);_K00844_hexokinase_[EC:2.7.1.1]	SGN-U272206	hexokinase-related protein 1 [Solanum tuberosum]
007221_011831	2.7.1.1	hexokinase	cassava4.1_011831m		hexokinase 3					LOC_Os07g09890.1	hexokinase, putative, expressed
006057_006057	2.7.1.4	fructokinase	cassava4.1_006057m		fructokinase-like 1	AT3G54090	pfkB-type carbohydrate kinase family protein (EC:2.7.1.4)
009589_009589	2.7.1.4	fructokinase	cassava4.1_009589m	2.7.1.4	pfkB-like carbohydrate kinase family protein	AT1G66430	pfkB-type carbohydrate kinase family protein (EC:2.7.1.4); K00847 fructokinase [EC:2.7.1.4]	GRMZM2G072091_P01	Ribokinase	LOC_Os06g12600.1	kinase, pfkB family, putative, expressed	rcu:RCOM_1612960	fructokinase,_putative_(EC:2.7.1.4);_K00847_fructokinase_[EC:2.7.1.4]	SGN-U272694	fructokinase [Solanum lycopersicum]
010970_010970	2.7.1.4	fructokinase	cassava4.1_010970m	2.7.1.4	pfkB-like carbohydrate kinase family protein	AT5G51830	pfkB-type carbohydrate kinase family protein (EC:2.7.1.4); K00847 fructokinase [EC:2.7.1.4]	GRMZM2G072091_P01	Ribokinase	LOC_Os06g12600.1	kinase, pfkB family, putative, expressed	rcu:RCOM_1612960	fructokinase,_putative_(EC:2.7.1.4);_K00847_fructokinase_[EC:2.7.1.4]	SGN-U272694	fructokinase [Solanum lycopersicum]
011578_011578	2.7.1.4	fructokinase	cassava4.1_011578m	2.7.1.4	pfkB-like carbohydrate kinase family protein	AT3G59480	pfkB-type carbohydrate kinase family protein (EC:2.7.1.4); K00847 fructokinase [EC:2.7.1.4]	GRMZM2G086845_P01	Ribokinase	LOC_Os01g66940.1	kinase, pfkB family, putative, expressed	rcu:RCOM_0452930	fructokinase,_putative_(EC:2.7.1.4);_K00847_fructokinase_[EC:2.7.1.4]	SGN-U268448	fructokinase-like [Solanum tuberosum]
011584_011584	2.7.1.4	fructokinase	cassava4.1_011584m	2.7.1.4	pfkB-like carbohydrate kinase family protein	AT3G59480	pfkB-type carbohydrate kinase family protein (EC:2.7.1.4); K00847 fructokinase [EC:2.7.1.4]	GRMZM2G086845_P01	Ribokinase	LOC_Os01g66940.1	kinase, pfkB family, putative, expressed	rcu:RCOM_0452930	fructokinase,_putative_(EC:2.7.1.4);_K00847_fructokinase_[EC:2.7.1.4]	SGN-U268448	fructokinase-like [Solanum tuberosum]
011584_012996	2.7.1.4	fructokinase	cassava4.1_012996m		pfkB-like carbohydrate kinase family protein	AT3G59480	pfkB-type carbohydrate kinase family protein (EC:2.7.1.4); K00847 fructokinase [EC:2.7.1.4]	GRMZM2G086845_P01	Ribokinase	LOC_Os01g66940.1	kinase, pfkB family, putative, expressed	rcu:RCOM_0452930	fructokinase,_putative_(EC:2.7.1.4);_K00847_fructokinase_[EC:2.7.1.4]	SGN-U268448	fructokinase-like [Solanum tuberosum]
023836_023836	2.7.1.4	fructokinase	cassava4.1_023836m	2.7.1.4	pfkB-like carbohydrate kinase family protein	AT4G10260	pfkB-type carbohydrate kinase family protein (EC:2.7.1.4); K00847 fructokinase [EC:2.7.1.4]	GRMZM2G051677_P02	Ribokinase	LOC_Os08g02120.1	kinase, pfkB family, putative, expressed	rcu:RCOM_1720250	fructokinase,_putative_(EC:2.7.1.4);_K00847_fructokinase_[EC:2.7.1.4]	SGN-U268448	fructokinase-like [Solanum tuberosum]
032783_032783	2.7.1.4	fructokinase	cassava4.1_032783m	2.7.1.4	pfkB-like carbohydrate kinase family protein	AT5G51830	pfkB-type carbohydrate kinase family protein (EC:2.7.1.4); K00847 fructokinase [EC:2.7.1.4]	GRMZM2G072091_P01	Ribokinase	LOC_Os06g12600.1	kinase, pfkB family, putative, expressed	rcu:RCOM_1612960	fructokinase,_putative_(EC:2.7.1.4);_K00847_fructokinase_[EC:2.7.1.4]	SGN-U272694	fructokinase [Solanum lycopersicum]
033797_033797	2.7.1.4	fructokinase	cassava4.1_033797m		pfkB-like carbohydrate kinase family protein	AT1G66430	pfkB-type carbohydrate kinase family protein (EC:2.7.1.4); K00847 fructokinase [EC:2.7.1.4]			LOC_Os06g12600.1	kinase, pfkB family, putative, expressed	rcu:RCOM_1612960	fructokinase,_putative_(EC:2.7.1.4);_K00847_fructokinase_[EC:2.7.1.4]	SGN-U270281	fructokinase 3 [Solanum lycopersicum]
034246_034246	2.7.1.4	fructokinase	cassava4.1_034246m		fructokinase-like 2	AT1G69200	kinase (EC:2.7.1.4)
005409_005409	2.7.7.27	glucose-1-phosphate adenylyltransferase	cassava4.1_005409m	2.7.7.27	Glucose-1-phosphate adenylyltransferase family protein	AT4G39210	APL3; APL3; glucose-1-phosphate adenylyltransferase (EC:2.7.7.27); K00975 glucose-1-phosphate adenylyltransferase [EC:2.7.7.27]	GRMZM2G027955_P03	ADP-glucose pyrophosphorylase, conserved site	LOC_Os05g50380.2	glucose-1-phosphate adenylyltransferase large subunit, chloroplast precursor, putative, expressed	rcu:RCOM_1342030	glucose-1-phosphate_adenylyltransferase,_putative_(EC:2.7.7.27);_K00975_glucose-1-phosphate_adenylyltransferase_[EC:2.7.7.27]	SGN-U270992	ADPglucose pyrophosphorylase large subunit [Solanum habrochaites]
005409_005421	2.7.7.27	glucose-1-phosphate adenylyltransferase	cassava4.1_005421m	2.7.7.27	Glucose-1-phosphate adenylyltransferase family protein	AT4G39210	APL3; APL3; glucose-1-phosphate adenylyltransferase (EC:2.7.7.27); K00975 glucose-1-phosphate adenylyltransferase [EC:2.7.7.27]	GRMZM2G027955_P03	ADP-glucose pyrophosphorylase, conserved site	LOC_Os05g50380.2	glucose-1-phosphate adenylyltransferase large subunit, chloroplast precursor, putative, expressed	rcu:RCOM_1342030	glucose-1-phosphate_adenylyltransferase,_putative_(EC:2.7.7.27);_K00975_glucose-1-phosphate_adenylyltransferase_[EC:2.7.7.27]	SGN-U270992	ADPglucose pyrophosphorylase large subunit [Solanum habrochaites]
005409_005437	2.7.7.27	glucose-1-phosphate adenylyltransferase	cassava4.1_005437m	2.7.7.27	Glucose-1-phosphate adenylyltransferase family protein	AT4G39210	APL3; APL3; glucose-1-phosphate adenylyltransferase (EC:2.7.7.27); K00975 glucose-1-phosphate adenylyltransferase [EC:2.7.7.27]	GRMZM2G027955_P03	ADP-glucose pyrophosphorylase, conserved site	LOC_Os05g50380.2	glucose-1-phosphate adenylyltransferase large subunit, chloroplast precursor, putative, expressed	rcu:RCOM_1342030	glucose-1-phosphate_adenylyltransferase,_putative_(EC:2.7.7.27);_K00975_glucose-1-phosphate_adenylyltransferase_[EC:2.7.7.27]	SGN-U270992	ADPglucose pyrophosphorylase large subunit [Solanum habrochaites]
005446_005446	2.7.7.27	glucose-1-phosphate adenylyltransferase	cassava4.1_005446m	2.7.7.27	ADP glucose pyrophosphorylase 1	AT5G48300	ADG1; ADG1 (ADP GLUCOSE PYROPHOSPHORYLASE 1); glucose-1-phosphate adenylyltransferase (EC:2.7.7.27); K00975 glucose-1-phosphate adenylyltransferase [EC:2.7.7.27]	GRMZM2G163437_P02	ADP-glucose pyrophosphorylase, conserved site	LOC_Os08g25734.1	glucose-1-phosphate adenylyltransferase large subunit, chloroplast precursor, putative, expressed	rcu:RCOM_0913740	glucose-1-phosphate_adenylyltransferase,_putative_(EC:2.7.7.27);_K00975_glucose-1-phosphate_adenylyltransferase_[EC:2.7.7.27]	SGN-U268303	ecName: Full=Glucose-1-phosphate adenylyltransferase small subunit, chloroplastic/amyloplastic
005507_005507	2.7.7.27	glucose-1-phosphate adenylyltransferase	cassava4.1_005507m	2.7.7.27	ADP glucose pyrophosphorylase large subunit 1	AT5G19220	APL1; APL1 (ADP GLUCOSE PYROPHOSPHORYLASE LARGE SUBUNIT 1); glucose-1-phosphate adenylyltransferase (EC:2.7.7.27); K00975 glucose-1-phosphate adenylyltransferase [EC:2.7.7.27]	GRMZM2G391936_P05	Glucose-1-phosphate adenylyltransferase	LOC_Os03g52460.1	glucose-1-phosphate adenylyltransferase large subunit, putative, expressed	rcu:RCOM_0913740	glucose-1-phosphate_adenylyltransferase,_putative_(EC:2.7.7.27);_K00975_glucose-1-phosphate_adenylyltransferase_[EC:2.7.7.27]	SGN-U275089	ADP-glucose pyrophosphorylase large subunit [Solanum lycopersicum]
005518_005518	2.7.7.27	glucose-1-phosphate adenylyltransferase	cassava4.1_005518m	2.7.7.27	ADP glucose pyrophosphorylase 1	AT5G48300	ADG1; ADG1 (ADP GLUCOSE PYROPHOSPHORYLASE 1); glucose-1-phosphate adenylyltransferase (EC:2.7.7.27); K00975 glucose-1-phosphate adenylyltransferase [EC:2.7.7.27]	GRMZM2G163437_P02	ADP-glucose pyrophosphorylase, conserved site	LOC_Os08g25734.1	glucose-1-phosphate adenylyltransferase large subunit, chloroplast precursor, putative, expressed	rcu:RCOM_0913740	glucose-1-phosphate_adenylyltransferase,_putative_(EC:2.7.7.27);_K00975_glucose-1-phosphate_adenylyltransferase_[EC:2.7.7.27]	SGN-U268303	ecName: Full=Glucose-1-phosphate adenylyltransferase small subunit, chloroplastic/amyloplastic
005409_006048	2.7.7.27	glucose-1-phosphate adenylyltransferase	cassava4.1_006048m		Glucose-1-phosphate adenylyltransferase family protein	AT4G39210	APL3; APL3; glucose-1-phosphate adenylyltransferase (EC:2.7.7.27); K00975 glucose-1-phosphate adenylyltransferase [EC:2.7.7.27]	GRMZM2G027955_P03	ADP-glucose pyrophosphorylase, conserved site	LOC_Os05g50380.2	glucose-1-phosphate adenylyltransferase large subunit, chloroplast precursor, putative, expressed			SGN-U270992	ADPglucose pyrophosphorylase large subunit [Solanum habrochaites]
005409_006360	2.7.7.27	glucose-1-phosphate adenylyltransferase	cassava4.1_006360m	2.7.7.27	Glucose-1-phosphate adenylyltransferase family protein	AT4G39210	APL3; APL3; glucose-1-phosphate adenylyltransferase (EC:2.7.7.27); K00975 glucose-1-phosphate adenylyltransferase [EC:2.7.7.27]	GRMZM2G027955_P03	ADP-glucose pyrophosphorylase, conserved site	LOC_Os05g50380.2	glucose-1-phosphate adenylyltransferase large subunit, chloroplast precursor, putative, expressed	rcu:RCOM_1342030	glucose-1-phosphate_adenylyltransferase,_putative_(EC:2.7.7.27);_K00975_glucose-1-phosphate_adenylyltransferase_[EC:2.7.7.27]	SGN-U270992	ADPglucose pyrophosphorylase large subunit [Solanum habrochaites]
005507_009160	2.7.7.27	glucose-1-phosphate adenylyltransferase	cassava4.1_009160m		ADP glucose pyrophosphorylase large subunit 1			GRMZM2G391936_P05	Glucose-1-phosphate adenylyltransferase	LOC_Os03g52460.1	glucose-1-phosphate adenylyltransferase large subunit, putative, expressed
021267_021267	2.7.7.27	glucose-1-phosphate adenylyltransferase	cassava4.1_021267m		ADPGLC-PPase large subunit	AT1G27680	APL2; APL2 (ADPGLC-PPASE LARGE SUBUNIT); glucose-1-phosphate adenylyltransferase (EC:2.7.7.27); K00975 glucose-1-phosphate adenylyltransferase [EC:2.7.7.27]	GRMZM2G144002_P01	Antifreeze protein, type I	LOC_Os07g13980.1	glucose-1-phosphate adenylyltransferase large subunit, putative, expressed	rcu:RCOM_1342030	glucose-1-phosphate_adenylyltransferase,_putative_(EC:2.7.7.27);_K00975_glucose-1-phosphate_adenylyltransferase_[EC:2.7.7.27]	SGN-U274674	ecName: Full=Glucose-1-phosphate adenylyltransferase large subunit 2, chloroplastic/amyloplastic
028396_028396	2.7.7.27	glucose-1-phosphate adenylyltransferase	cassava4.1_028396m	2.7.7.27	ADP glucose pyrophosphorylase large subunit 1	AT5G19220	APL1; APL1 (ADP GLUCOSE PYROPHOSPHORYLASE LARGE SUBUNIT 1); glucose-1-phosphate adenylyltransferase (EC:2.7.7.27); K00975 glucose-1-phosphate adenylyltransferase [EC:2.7.7.27]	GRMZM2G391936_P05	Glucose-1-phosphate adenylyltransferase	LOC_Os03g52460.1	glucose-1-phosphate adenylyltransferase large subunit, putative, expressed	rcu:RCOM_0913740	glucose-1-phosphate_adenylyltransferase,_putative_(EC:2.7.7.27);_K00975_glucose-1-phosphate_adenylyltransferase_[EC:2.7.7.27]	SGN-U275089	ADP-glucose pyrophosphorylase large subunit [Solanum lycopersicum]
031078_031078	2.7.7.27	glucose-1-phosphate adenylyltransferase	cassava4.1_031078m	2.7.7.27	ADP-glucose pyrophosphorylase small subunit 2	AT1G05610	APS2; APS2 (ADP-glucose pyrophoshorylase small subunit 2); glucose-1-phosphate adenylyltransferase/ nucleotidyltransferase/ transferase (EC:2.7.7.27); K00975 glucose-1-phosphate adenylyltransferase [EC:2.7.7.27]	GRMZM2G163437_P02	ADP-glucose pyrophosphorylase, conserved site			rcu:RCOM_0211400	glucose-1-phosphate_adenylyltransferase,_putative_(EC:2.7.7.27);_K00975_glucose-1-phosphate_adenylyltransferase_[EC:2.7.7.27]	SGN-U268303	ecName: Full=Glucose-1-phosphate adenylyltransferase small subunit, chloroplastic/amyloplastic
032653_032653	2.7.7.27	glucose-1-phosphate adenylyltransferase	cassava4.1_032653m	2.7.7.27	ADPGLC-PPase large subunit	AT1G27680	APL2; APL2 (ADPGLC-PPASE LARGE SUBUNIT); glucose-1-phosphate adenylyltransferase (EC:2.7.7.27); K00975 glucose-1-phosphate adenylyltransferase [EC:2.7.7.27]	GRMZM2G144002_P01	Antifreeze protein, type I	LOC_Os07g13980.1	glucose-1-phosphate adenylyltransferase large subunit, putative, expressed	rcu:RCOM_1342030	glucose-1-phosphate_adenylyltransferase,_putative_(EC:2.7.7.27);_K00975_glucose-1-phosphate_adenylyltransferase_[EC:2.7.7.27]	SGN-U274674	ecName: Full=Glucose-1-phosphate adenylyltransferase large subunit 2, chloroplastic/amyloplastic
003947_003947	2.7.7.9	UDP:glucose-1-phosphate uridylyltransferase	cassava4.1_003947m		UDP-GLUCOSE PYROPHOSPHORYLASE 1			GRMZM2G098370_P02	UTP--glucose-1-phosphate uridylyltransferase, subgroup			rcu:RCOM_1515330	utp-glucose-1-phosphate_uridylyltransferase,_putative_(EC:2.7.7.9)	SGN-U268899	UTP:alpha-D-glucose-1-phosphate uridylyltransferase [Solanum tuberosum]
006973_006965	2.7.7.9	UDP:glucose-1-phosphate uridylyltransferase	cassava4.1_006965m	2.7.7.9	UDP-glucose pyrophosphorylase 2	AT5G17310	UTP--glucose-1-phosphate uridylyltransferase, putative / UDP-glucose pyrophosphorylase, putative / UGPase, putative (EC:2.7.7.9); K00963 UTP--glucose-1-phosphate uridylyltransferase [EC:2.7.7.9]	GRMZM2G032003_P05	Ubiquitous surface protein	LOC_Os09g38030.1	UTP--glucose-1-phosphate uridylyltransferase, putative, expressed	rcu:RCOM_1605130	utp-glucose-1-phosphate_uridylyltransferase,_putative_(EC:2.7.7.9);_K00963_UTP--glucose-1-phosphate_uridylyltransferase_[EC:2.7.7.9]	SGN-U268899	UTP:alpha-D-glucose-1-phosphate uridylyltransferase [Solanum tuberosum]
006973_006973	2.7.7.9	UDP:glucose-1-phosphate uridylyltransferase	cassava4.1_006973m	2.7.7.9	UDP-glucose pyrophosphorylase 2	AT5G17310	UTP--glucose-1-phosphate uridylyltransferase, putative / UDP-glucose pyrophosphorylase, putative / UGPase, putative (EC:2.7.7.9); K00963 UTP--glucose-1-phosphate uridylyltransferase [EC:2.7.7.9]	GRMZM2G032003_P05	Ubiquitous surface protein	LOC_Os09g38030.1	UTP--glucose-1-phosphate uridylyltransferase, putative, expressed	rcu:RCOM_1605130	utp-glucose-1-phosphate_uridylyltransferase,_putative_(EC:2.7.7.9);_K00963_UTP--glucose-1-phosphate_uridylyltransferase_[EC:2.7.7.9]	SGN-U268899	UTP:alpha-D-glucose-1-phosphate uridylyltransferase [Solanum tuberosum]
006979_006979	2.7.7.9	UDP:glucose-1-phosphate uridylyltransferase	cassava4.1_006979m	2.7.7.9	UDP-glucose pyrophosphorylase 2	AT5G17310	UTP--glucose-1-phosphate uridylyltransferase, putative / UDP-glucose pyrophosphorylase, putative / UGPase, putative (EC:2.7.7.9); K00963 UTP--glucose-1-phosphate uridylyltransferase [EC:2.7.7.9]	GRMZM2G032003_P05	Ubiquitous surface protein	LOC_Os09g38030.1	UTP--glucose-1-phosphate uridylyltransferase, putative, expressed	rcu:RCOM_1605130	utp-glucose-1-phosphate_uridylyltransferase,_putative_(EC:2.7.7.9);_K00963_UTP--glucose-1-phosphate_uridylyltransferase_[EC:2.7.7.9]	SGN-U268899	UTP:alpha-D-glucose-1-phosphate uridylyltransferase [Solanum tuberosum]
008177_008177	3.1.3.24	sucrose-phosphate phosphatase	cassava4.1_008177m		Sucrose-6F-phosphate phosphohydrolase family protein	AT2G35840	sucrose-phosphatase 1 (SPP1) (EC:3.1.3.24)	GRMZM2G055489_P01	Sucrose phosphatase, plant and cyanobacteria	LOC_Os02g05030.1	sucrose-phosphatase, putative, expressed
008254_008254	3.1.3.24	sucrose-phosphate phosphatase	cassava4.1_008254m		Sucrose-6F-phosphate phosphohydrolase family protein	AT2G35840	sucrose-phosphatase 1 (SPP1) (EC:3.1.3.24)	GRMZM2G055489_P01	Sucrose phosphatase, plant and cyanobacteria	LOC_Os02g05030.1	sucrose-phosphatase, putative, expressed
008177_009570	3.1.3.24	sucrose-phosphate phosphatase	cassava4.1_009570m		Sucrose-6F-phosphate phosphohydrolase family protein	AT2G35840	sucrose-phosphatase 1 (SPP1) (EC:3.1.3.24)	GRMZM2G055489_P01	Sucrose phosphatase, plant and cyanobacteria	LOC_Os02g05030.1	sucrose-phosphatase, putative, expressed
001362_001362	3.2.1.1	alpha-amylase	cassava4.1_001362m		alpha-amylase-like 3	AT1G69830	AMY3; AMY3 (ALPHA-AMYLASE-LIKE 3); alpha-amylase (EC:3.2.1.1)	GRMZM5G863596_P02						SGN-U271591	alpha-amylase [Solanum tuberosum]
001362_001555	3.2.1.1	alpha-amylase	cassava4.1_001555m		alpha-amylase-like 3	AT1G69830	AMY3; AMY3 (ALPHA-AMYLASE-LIKE 3); alpha-amylase (EC:3.2.1.1)	GRMZM5G863596_P02						SGN-U286381	plastid alpha-amylase [Malus x domestica]
008126_008126	3.2.1.1	alpha-amylase	cassava4.1_008126m		alpha-amylase-like	AT4G25000	AMY1; AMY1 (ALPHA-AMYLASE-LIKE); alpha-amylase; K01176 alpha-amylase [EC:3.2.1.1]	GRMZM2G138468_P01	Glycoside hydrolase family 13	LOC_Os09g28420.1	alpha-amylase precursor, putative, expressed			SGN-U290444	alpha amylase precursor [Cuscuta reflexa]
008351_008351	3.2.1.1	alpha-amylase	cassava4.1_008351m	3.2.1.1	alpha-amylase-like	AT4G25000	AMY1; AMY1 (ALPHA-AMYLASE-LIKE); alpha-amylase; K01176 alpha-amylase [EC:3.2.1.1]	GRMZM2G138468_P01	Glycoside hydrolase family 13	LOC_Os08g36910.1	alpha-amylase precursor, putative, expressed			SGN-U290444	alpha amylase precursor [Cuscuta reflexa]
008754_008754	3.2.1.1	alpha-amylase	cassava4.1_008754m		alpha-amylase-like 2	AT1G76130	AMY2; AMY2 (ALPHA-AMYLASE-LIKE 2); alpha-amylase/ calcium ion binding / catalytic/ cation binding (EC:3.2.1.1)	GRMZM2G422938_P01	Glycoside hydrolase family 13	LOC_Os04g33040.1	alpha-amylase precursor, putative, expressed			SGN-U271591	alpha-amylase [Solanum tuberosum]
008754_008802	3.2.1.1	alpha-amylase	cassava4.1_008802m		alpha-amylase-like 2	AT1G76130	AMY2; AMY2 (ALPHA-AMYLASE-LIKE 2); alpha-amylase/ calcium ion binding / catalytic/ cation binding (EC:3.2.1.1)	GRMZM2G422938_P01	Glycoside hydrolase family 13	LOC_Os04g33040.1	alpha-amylase precursor, putative, expressed			SGN-U271591	alpha-amylase [Solanum tuberosum]
023754_023754	3.2.1.1	alpha-amylase	cassava4.1_023754m	3.2.1.1	alpha-amylase-like	AT4G25000	AMY1; AMY1 (ALPHA-AMYLASE-LIKE); alpha-amylase; K01176 alpha-amylase [EC:3.2.1.1]	GRMZM2G138468_P01	Glycoside hydrolase family 13	LOC_Os09g28400.1	alpha-amylase precursor, putative, expressed			SGN-U290444	alpha amylase precursor [Cuscuta reflexa]
025145_025145	3.2.1.1	alpha-amylase	cassava4.1_025145m		alpha-amylase-like 3			GRMZM5G863596_P02		LOC_Os01g51754.1	alpha-amylase precursor, putative, expressed			SGN-U271591	alpha-amylase [Solanum tuberosum]
028069_028069	3.2.1.1	alpha-amylase	cassava4.1_028069m		alpha-amylase-like	AT4G25000	AMY1; AMY1 (ALPHA-AMYLASE-LIKE); alpha-amylase; K01176 alpha-amylase [EC:3.2.1.1]	GRMZM2G138468_P01	Glycoside hydrolase family 13	LOC_Os09g28420.1	alpha-amylase precursor, putative, expressed			SGN-U271591	alpha-amylase [Solanum tuberosum]
002728_002728	3.2.1.2	beta-amylase	cassava4.1_002728m		beta-amylase 7	AT2G45880	BAM7; BAM7 (BETA-AMYLASE 7); beta-amylase/ catalytic/ cation binding (EC:3.2.1.2)	GRMZM2G446515_P05	Glycoside hydrolase, family 14	LOC_Os02g03690.1	beta-amylase, putative, expressed			SGN-U270368	beta-amylase 1 [Nicotiana langsdorffii x Nicotiana sanderae]
004325_004325	3.2.1.2	beta-amylase	cassava4.1_004325m		beta-amylase 1	AT3G23920	BAM1; BAM1 (BETA-AMYLASE 1); beta-amylase (EC:3.2.1.2)	GRMZM2G450125_P01	Glycoside hydrolase, family 14	LOC_Os03g04770.1	beta-amylase, putative, expressed			SGN-U270368	beta-amylase 1 [Nicotiana langsdorffii x Nicotiana sanderae]
004345_004345	3.2.1.2	beta-amylase	cassava4.1_004345m		beta-amylase 1	AT3G23920	BAM1; BAM1 (BETA-AMYLASE 1); beta-amylase (EC:3.2.1.2)	GRMZM2G450125_P01	Glycoside hydrolase, family 14	LOC_Os03g04770.1	beta-amylase, putative, expressed			SGN-U270368	beta-amylase 1 [Nicotiana langsdorffii x Nicotiana sanderae]
005239_005239	3.2.1.2	beta-amylase	cassava4.1_005239m		beta-amylase 3									SGN-U270368	beta-amylase 1 [Nicotiana langsdorffii x Nicotiana sanderae]
005532_005532	3.2.1.2	beta-amylase	cassava4.1_005532m		beta-amylase 4	AT5G55700	BAM4; BAM4 (BETA-AMYLASE 4); beta-amylase/ catalytic/ cation binding (EC:3.2.1.2)
005562_005562	3.2.1.2	beta-amylase	cassava4.1_005562m		beta-amylase 5	AT4G15210	BAM5; BAM5 (BETA-AMYLASE 5); beta-amylase (EC:3.2.1.2)	GRMZM2G058310_P01	Glycoside hydrolase, family 14	LOC_Os07g35940.1	beta-amylase, putative
004325_007768	3.2.1.2	beta-amylase	cassava4.1_007768m		beta-amylase 1					LOC_Os03g04770.1	beta-amylase, putative, expressed
022883_022883	3.2.1.2	beta-amylase	cassava4.1_022883m		beta-amylase 2	AT4G00490	BAM2; BAM2 (BETA-AMYLASE 2); beta-amylase	GRMZM2G446515_P05	Glycoside hydrolase, family 14	LOC_Os09g39570.1	beta-amylase, putative, expressed			SGN-U270368	beta-amylase 1 [Nicotiana langsdorffii x Nicotiana sanderae]
034006_034006	3.2.1.2	beta-amylase	cassava4.1_034006m		chloroplast beta-amylase					LOC_Os10g41550.1	beta-amylase, putative, expressed			SGN-U280282	beta-amylase PCT-BMYI [Solanum tuberosum]
034364_034364	3.2.1.2	beta-amylase	cassava4.1_034364m		chloroplast beta-amylase					LOC_Os01g13550.1	beta-amylase, putative, expressed
022477_022477	3.2.1.20	alpha-glucosidase	cassava4.1_022477m	3.2.1.20	Glycosyl hydrolases family 31 protein	AT5G11720	alpha-glucosidase 1 (AGLU1); K01187 alpha-glucosidase [EC:3.2.1.20]	GRMZM2G428518_P01	Glycoside hydrolase, family 31	LOC_Os06g46284.1	glycosyl hydrolase, family 31, putative, expressed			SGN-U276142	alpha-glucosidase [Solanum tuberosum]
002913_002913	3.2.1.26	invertase	cassava4.1_002913m		Plant neutral invertase family protein	AT3G06500	beta-fructofuranosidase, putative / invertase, putative / saccharase, putative / beta-fructosidase, putative	GRMZM2G084940_P02	Six-hairpin glycosidase-like
002971_002971	3.2.1.26	invertase	cassava4.1_002971m		Plant neutral invertase family protein	AT1G56560	beta-fructofuranosidase, putative / invertase, putative / saccharase, putative / beta-fructosidase, putative	GRMZM2G084940_P02	Six-hairpin glycosidase-like
003155_003155	3.2.1.26	invertase	cassava4.1_003155m		alkaline/neutral invertase	AT5G22510	beta-fructofuranosidase, putative / invertase, putative / saccharase, putative / beta-fructosidase, putative	GRMZM2G040843_P02	Six-hairpin glycosidase-like
003183_003183	3.2.1.26	invertase	cassava4.1_003183m	3.2.1.26	Glycosyl hydrolases family 32 protein	AT1G12240	ATBETAFRUCT4; beta-fructofuranosidase/ hydrolase, hydrolyzing O-glycosyl compounds; K01193 beta-fructofuranosidase [EC:3.2.1.26]	GRMZM2G394450_P01	Glycoside hydrolase, family 32, active site	LOC_Os04g45290.1	glycosyl hydrolases, putative, expressed	rcu:RCOM_0195660	Acid_beta-fructofuranosidase_precursor,_putative_(EC:3.2.1.26);_K01193_beta-fructofuranosidase_[EC:3.2.1.26]	SGN-U270188	acid invertase [Solanum tuberosum]
003482_003482	3.2.1.26	invertase	cassava4.1_003482m		Glycosyl hydrolases family 32 protein	AT1G62660	beta-fructosidase (BFRUCT3) / beta-fructofuranosidase / invertase, vacuolar; K01193 beta-fructofuranosidase [EC:3.2.1.26]	GRMZM2G394450_P01	Glycoside hydrolase, family 32, active site	LOC_Os04g45290.1	glycosyl hydrolases, putative, expressed	rcu:RCOM_1500230	Beta-fructofuranosidase,_soluble_isoenzyme_I_precursor,_putative_(EC:3.2.1.26)	SGN-U270188	acid invertase [Solanum tuberosum]
003659_003659	3.2.1.26	invertase	cassava4.1_003659m		alkaline/neutral invertase	AT5G22510	beta-fructofuranosidase, putative / invertase, putative / saccharase, putative / beta-fructosidase, putative	GRMZM2G040843_P02	Six-hairpin glycosidase-like
004474_004474	3.2.1.26	invertase	cassava4.1_004474m		Plant neutral invertase family protein	AT4G34860	beta-fructofuranosidase, putative / invertase, putative / saccharase, putative / beta-fructosidase, putative (EC:3.2.1.26)	GRMZM2G118737_P01	Six-hairpin glycosidase-like
004485_004482	3.2.1.26	invertase	cassava4.1_004482m	3.2.1.26	Glycosyl hydrolases family 32 protein	AT3G13790	ATBFRUCT1; beta-fructofuranosidase/ hydrolase, hydrolyzing O-glycosyl compounds; K01193 beta-fructofuranosidase [EC:3.2.1.26]	GRMZM2G123633_P01	Glycoside hydrolase, family 32, active site	LOC_Os04g33720.1	glycosyl hydrolases, putative, expressed	rcu:RCOM_0655770	Beta-fructofuranosidase,_cell_wall_isozyme_precursor,_putative_(EC:3.2.1.26);_K01193_beta-fructofuranosidase_[EC:3.2.1.26]	SGN-U278422	beta-fructofuranosidase [Solanum tuberosum]
004485_004485	3.2.1.26	invertase	cassava4.1_004485m	3.2.1.26	Glycosyl hydrolases family 32 protein	AT3G13790	ATBFRUCT1; beta-fructofuranosidase/ hydrolase, hydrolyzing O-glycosyl compounds; K01193 beta-fructofuranosidase [EC:3.2.1.26]	GRMZM2G123633_P01	Glycoside hydrolase, family 32, active site	LOC_Os04g33720.1	glycosyl hydrolases, putative, expressed	rcu:RCOM_0655770	Beta-fructofuranosidase,_cell_wall_isozyme_precursor,_putative_(EC:3.2.1.26);_K01193_beta-fructofuranosidase_[EC:3.2.1.26]	SGN-U278422	beta-fructofuranosidase [Solanum tuberosum]
004633_004633	3.2.1.26	invertase	cassava4.1_004633m		Plant neutral invertase family protein	AT4G34860	beta-fructofuranosidase, putative / invertase, putative / saccharase, putative / beta-fructosidase, putative (EC:3.2.1.26)	GRMZM2G118737_P01	Six-hairpin glycosidase-like
004675_004675	3.2.1.26	invertase	cassava4.1_004675m		Glycosyl hydrolases family 32 protein	AT1G12240	ATBETAFRUCT4; beta-fructofuranosidase/ hydrolase, hydrolyzing O-glycosyl compounds; K01193 beta-fructofuranosidase [EC:3.2.1.26]	GRMZM2G394450_P01	Glycoside hydrolase, family 32, active site	LOC_Os04g45290.1	glycosyl hydrolases, putative, expressed	rcu:RCOM_0195660	Acid_beta-fructofuranosidase_precursor,_putative_(EC:3.2.1.26);_K01193_beta-fructofuranosidase_[EC:3.2.1.26]	SGN-U270188	acid invertase [Solanum tuberosum]
004783_004783	3.2.1.26	invertase	cassava4.1_004783m		cytosolic invertase 2	AT4G09510	beta-fructofuranosidase, putative / invertase, putative / saccharase, putative / beta-fructosidase, putative (EC:3.2.1.26)	GRMZM2G118737_P01	Six-hairpin glycosidase-like
005201_005201	3.2.1.26	invertase	cassava4.1_005201m		cytosolic invertase 2	AT4G09510	beta-fructofuranosidase, putative / invertase, putative / saccharase, putative / beta-fructosidase, putative (EC:3.2.1.26)	GRMZM2G118737_P01	Six-hairpin glycosidase-like
021105_021105	3.2.1.26	invertase	cassava4.1_021105m	3.2.1.26	cell wall invertase 2	AT3G52600	AtcwINV2 (Arabidopsis thaliana cell wall invertase 2); hydrolase, hydrolyzing O-glycosyl compounds	GRMZM2G123633_P01	Glycoside hydrolase, family 32, active site	LOC_Os04g33720.1	glycosyl hydrolases, putative, expressed	rcu:RCOM_0293270	Beta-fructofuranosidase,_insoluble_isoenzyme_3_precursor,_putative_(EC:3.2.1.26);_K01193_beta-fructofuranosidase_[EC:3.2.1.26]	SGN-U270331	beta-fructofuranosidase [Solanum tuberosum]
021277_021277	3.2.1.26	invertase	cassava4.1_021277m		Plant neutral invertase family protein	AT1G56560	beta-fructofuranosidase, putative / invertase, putative / saccharase, putative / beta-fructosidase, putative	GRMZM2G084940_P02	Six-hairpin glycosidase-like
021472_021472	3.2.1.26	invertase	cassava4.1_021472m		Glycosyl hydrolases family 32 protein	AT3G13790	ATBFRUCT1; beta-fructofuranosidase/ hydrolase, hydrolyzing O-glycosyl compounds; K01193 beta-fructofuranosidase [EC:3.2.1.26]	GRMZM2G018692_P01	Concanavalin A-like lectin/glucanase	LOC_Os09g08072.1	glycosyl hydrolases, putative, expressed	rcu:RCOM_0655770	Beta-fructofuranosidase,_cell_wall_isozyme_precursor,_putative_(EC:3.2.1.26);_K01193_beta-fructofuranosidase_[EC:3.2.1.26]	SGN-U278422	beta-fructofuranosidase [Solanum tuberosum]
021742_021742	3.2.1.26	invertase	cassava4.1_021742m	3.2.1.26	cell wall invertase 2	AT3G52600	AtcwINV2 (Arabidopsis thaliana cell wall invertase 2); hydrolase, hydrolyzing O-glycosyl compounds	GRMZM2G123633_P01	Glycoside hydrolase, family 32, active site	LOC_Os04g33720.1	glycosyl hydrolases, putative, expressed	rcu:RCOM_0293270	Beta-fructofuranosidase,_insoluble_isoenzyme_3_precursor,_putative_(EC:3.2.1.26);_K01193_beta-fructofuranosidase_[EC:3.2.1.26]	SGN-U278422	beta-fructofuranosidase [Solanum tuberosum]
025414_025414	3.2.1.26	invertase	cassava4.1_025414m	3.2.1.26	cell wall invertase 2	AT3G52600	AtcwINV2 (Arabidopsis thaliana cell wall invertase 2); hydrolase, hydrolyzing O-glycosyl compounds	GRMZM2G123633_P01	Glycoside hydrolase, family 32, active site	LOC_Os04g33720.1	glycosyl hydrolases, putative, expressed	rcu:RCOM_0293270	Beta-fructofuranosidase,_insoluble_isoenzyme_3_precursor,_putative_(EC:3.2.1.26);_K01193_beta-fructofuranosidase_[EC:3.2.1.26]	SGN-U278422	beta-fructofuranosidase [Solanum tuberosum]
034059_034059	3.2.1.26	invertase	cassava4.1_034059m	3.2.1.26	Glycosyl hydrolases family 32 protein	AT3G13790	ATBFRUCT1; beta-fructofuranosidase/ hydrolase, hydrolyzing O-glycosyl compounds; K01193 beta-fructofuranosidase [EC:3.2.1.26]	GRMZM2G123633_P01	Glycoside hydrolase, family 32, active site	LOC_Os04g33720.1	glycosyl hydrolases, putative, expressed	rcu:RCOM_0655770	Beta-fructofuranosidase,_cell_wall_isozyme_precursor,_putative_(EC:3.2.1.26);_K01193_beta-fructofuranosidase_[EC:3.2.1.26]	SGN-U278422	beta-fructofuranosidase [Solanum tuberosum]
004771_004771	3.2.1.41	pullulanase	cassava4.1_004771m		limit dextrinase					LOC_Os04g08270.1	pullulanase precursor, putative, expressed			SGN-U271053	PREDICTED: hypothetical protein [Vitis vinifera]
024672_024672	3.2.1.41	pullulanase	cassava4.1_024672m		limit dextrinase									SGN-U274772	pullulanase, putative [Ricinus communis] gi223527468|gb|EEF29599.1| pullulanase, putative [Ricinus communis]
001414_001414	3.2.1.68	starch debranching enzyme	cassava4.1_001414m		debranching enzyme 1	AT1G03310	DBE1; isoamylase, putative / starch debranching enzyme, putative	GRMZM2G090905_P01	Glycosyl hydrolase, family 13, subfamily, catalytic region
001932_001932	3.2.1.68	starch debranching enzyme	cassava4.1_001932m	3.2.1.-	isoamylase 1	AT2G39930	ISA1; ISA1 (ISOAMYLASE 1); alpha-amylase/ isoamylase; K02438 glycogen operon protein GlgX [EC:3.2.1.-]	GRMZM2G138060_P01		LOC_Os08g40930.1	Alpha amylase, catalytic domain containing protein, expressed
004581_004581	5.3.1.9	glucose-6-phosphate isomerase	cassava4.1_004581m	5.3.1.9	Sugar isomerase (SIS) family protein	AT5G42740	glucose-6-phosphate isomerase, cytosolic (PGIC) (EC:5.3.1.9); K01810 glucose-6-phosphate isomerase [EC:5.3.1.9]			LOC_Os03g56460.2	glucose-6-phosphate isomerase, putative, expressed			SGN-U270415	glucose-6-phosphate isomerase [Solanum tuberosum]
006414_006414	5.3.1.9	glucose-6-phosphate isomerase	cassava4.1_006414m		phosphoglucose isomerase 1			GRMZM2G140614_P01	Phosphoglucose isomerase (PGI)			rcu:RCOM_1039110	glucose-6-phosphate_isomerase,_putative_(EC:5.3.1.9);_K01810_glucose-6-phosphate_isomerase_[EC:5.3.1.9]
014581_014581	5.3.1.9	glucose-6-phosphate isomerase	cassava4.1_014581m		Acyl-CoA N-acyltransferases (NAT) superfamily protein			GRMZM2G169326_P01	Phosphoglucose isomerase, conserved site
024053_024053	5.3.1.9	glucose-6-phosphate isomerase	cassava4.1_024053m		Sugar isomerase (SIS) family protein					LOC_Os06g14510.3	glucose-6-phosphate isomerase, putative, expressed
031246_031246	5.3.1.9	glucose-6-phosphate isomerase	cassava4.1_031246m	5.3.1.9	phosphoglucose isomerase 1	AT4G24620	PGI1; PGI1 (PHOSPHOGLUCOSE ISOMERASE 1); glucose-6-phosphate isomerase (EC:5.3.1.9); K01810 glucose-6-phosphate isomerase [EC:5.3.1.9]	GRMZM2G140614_P01	Phosphoglucose isomerase (PGI)	LOC_Os09g29070.1	glucose-6-phosphate isomerase, putative, expressed	rcu:RCOM_1039110	glucose-6-phosphate_isomerase,_putative_(EC:5.3.1.9);_K01810_glucose-6-phosphate_isomerase_[EC:5.3.1.9]	SGN-U270973	glucose-6-phosphate isomerase [Solanum lycopersicum]
003452_003452	5.4.2.2	phosphoglucomutase	cassava4.1_003452m	5.4.2.2	phosphoglucomutase	AT5G51820	PGM; PGM (PHOSPHOGLUCOMUTASE); phosphoglucomutase (EC:5.4.2.2); K01835 phosphoglucomutase [EC:5.4.2.2]	GRMZM2G025854_P04	Alpha-D-phosphohexomutase, N-terminal	LOC_Os10g11140.1	phosphoglucomutase, putative, expressed	rcu:RCOM_1498100	phosphoglucomutase,_putative_(EC:5.4.2.2);_K01835_phosphoglucomutase_[EC:5.4.2.2]	SGN-U270146	RecName: Full=Phosphoglucomutase, chloroplastic
003471_003471	5.4.2.2	phosphoglucomutase	cassava4.1_003471m	5.4.2.2	phosphoglucomutase	AT5G51820	PGM; PGM (PHOSPHOGLUCOMUTASE); phosphoglucomutase (EC:5.4.2.2); K01835 phosphoglucomutase [EC:5.4.2.2]	GRMZM2G025854_P04	Alpha-D-phosphohexomutase, N-terminal	LOC_Os10g11140.1	phosphoglucomutase, putative, expressed	rcu:RCOM_1498100	phosphoglucomutase,_putative_(EC:5.4.2.2);_K01835_phosphoglucomutase_[EC:5.4.2.2]	SGN-U270146	RecName: Full=Phosphoglucomutase, chloroplastic
003733_003733	5.4.2.2	phosphoglucomutase	cassava4.1_003733m		phosphoglucomutase, putative / glucose phosphomutase, putative			GRMZM2G067908_P01	Alpha-D-phosphohexomutase, N-terminal	LOC_Os06g28194.1	expressed protein			SGN-U285182	phosphoglucomutase, putative [Ricinus communis] gi223527502|gb|EEF29628.1| phosphoglucomutase, putative [Ricinus communis]
003792_003792	5.4.2.2	phosphoglucomutase	cassava4.1_003792m		phosphoglucosamine mutase family protein					LOC_Os07g26610.1	phosphoglucomutase, putative, expressed			SGN-U285182	phosphoglucomutase, putative [Ricinus communis] gi223527502|gb|EEF29628.1| phosphoglucomutase, putative [Ricinus communis]
004332_004332	5.4.2.2	phosphoglucomutase	cassava4.1_004332m	5.4.2.2	Phosphoglucomutase/phosphomannomutase family protein	AT1G70730	phosphoglucomutase, cytoplasmic, putative / glucose phosphomutase, putative; K01835 phosphoglucomutase [EC:5.4.2.2]	GRMZM2G109383_P01	Alpha-D-phosphohexomutase, N-terminal	LOC_Os03g50480.1	phosphoglucomutase, putative, expressed	rcu:RCOM_0628900	phosphoglucomutase,_putative_(EC:5.4.2.2);_K01835_phosphoglucomutase_[EC:5.4.2.2]	SGN-U273904	RecName: Full=Phosphoglucomutase, cytoplasmic
004336_004336	5.4.2.2	phosphoglucomutase	cassava4.1_004336m	5.4.2.2	Phosphoglucomutase/phosphomannomutase family protein	AT1G70730	phosphoglucomutase, cytoplasmic, putative / glucose phosphomutase, putative; K01835 phosphoglucomutase [EC:5.4.2.2]	GRMZM2G109383_P01	Alpha-D-phosphohexomutase, N-terminal	LOC_Os03g50480.1	phosphoglucomutase, putative, expressed	rcu:RCOM_0628900	phosphoglucomutase,_putative_(EC:5.4.2.2);_K01835_phosphoglucomutase_[EC:5.4.2.2]	SGN-U273904	RecName: Full=Phosphoglucomutase, cytoplasmic
003792_005009	5.4.2.2	phosphoglucomutase	cassava4.1_005009m		phosphoglucosamine mutase family protein					LOC_Os07g26610.2	phosphoglucomutase, putative, expressed			SGN-U285182	phosphoglucomutase, putative [Ricinus communis] gi223527502|gb|EEF29628.1| phosphoglucomutase, putative [Ricinus communis]

## Sheet: Calvin cycle
cassava protein ID	EC number	Annotated function	transcript ID (Phytozome)	EC number (Phytozome)	Function (Phytozome)	Arabidopsis	Arabidopsis (function)	Maize	Maize (function)	Rice	Rice (function)	Caster Bean	Caster Bean (function)	Potato	Potato (function)
008657_008657	1.1.1.37	malate dehydrogenase	cassava4.1_008657m	1.1.1.37	malate dehydrogenase	AT3G47520	MDH; MDH (MALATE DEHYDROGENASE); L-malate dehydrogenase/ binding / catalytic/ malate dehydrogenase/ oxidoreductase/ oxidoreductase, acting on the CH-OH group of donors, NAD or NADP as acceptor (EC:1.1.1.37); K00026 malate dehydrogenase [EC:1.1.1.37]			LOC_Os08g33720.1	lactate/malate dehydrogenase, putative, expressed	rcu:RCOM_1471880	malate_dehydrogenase,_putative_(EC:1.1.1.37);_K00026_malate_dehydrogenase_[EC:1.1.1.37]	SGN-U272855	NAD-malate dehydrogenase [Nicotiana tabacum]
010105_010105	1.1.1.37	malate dehydrogenase	cassava4.1_010105m		Lactate/malate dehydrogenase family protein	AT5G43330	malate dehydrogenase, cytosolic, putative (EC:1.1.1.37); K00025 malate dehydrogenase [EC:1.1.1.37]	GRMZM2G415359_P02	Malate dehydrogenase, NAD or NADP	LOC_Os10g33800.1	lactate/malate dehydrogenase, putative, expressed	rcu:RCOM_0400340	malate_dehydrogenase,_putative_(EC:1.1.1.37);_K00025_malate_dehydrogenase_[EC:1.1.1.37]	SGN-U268582	malate dehydrogenase-like protein [Solanum tuberosum]
010609_010609	1.1.1.37	malate dehydrogenase	cassava4.1_010609m		peroxisomal NAD-malate dehydrogenase 1	AT2G22780	PMDH1; PMDH1 (PEROXISOMAL NAD-MALATE DEHYDROGENASE 1); L-malate dehydrogenase/ binding / catalytic/ malate dehydrogenase/ oxidoreductase/ oxidoreductase, acting on the CH-OH group of donors, NAD or NADP as acceptor (EC:1.1.1.37); K00026 malate dehydrogenase [EC:1.1.1.37]	GRMZM2G072744_P01	Malate dehydrogenase, active site	LOC_Os12g43630.1	lactate/malate dehydrogenase, putative, expressed	rcu:RCOM_1381350	malate_dehydrogenase,_putative_(EC:1.1.1.37);_K00026_malate_dehydrogenase_[EC:1.1.1.37]	SGN-U268509	glyoxisomal malate dehydrogenase [Solanum lycopersicum]
010611_010585	1.1.1.37	malate dehydrogenase	cassava4.1_010585m	1.1.1.37	peroxisomal NAD-malate dehydrogenase 1	AT2G22780	PMDH1; PMDH1 (PEROXISOMAL NAD-MALATE DEHYDROGENASE 1); L-malate dehydrogenase/ binding / catalytic/ malate dehydrogenase/ oxidoreductase/ oxidoreductase, acting on the CH-OH group of donors, NAD or NADP as acceptor (EC:1.1.1.37); K00026 malate dehydrogenase [EC:1.1.1.37]	GRMZM2G072744_P01	Malate dehydrogenase, active site	LOC_Os12g43630.1	lactate/malate dehydrogenase, putative, expressed	rcu:RCOM_1381350	malate_dehydrogenase,_putative_(EC:1.1.1.37);_K00026_malate_dehydrogenase_[EC:1.1.1.37]	SGN-U268509	glyoxisomal malate dehydrogenase [Solanum lycopersicum]
010611_010611	1.1.1.37	malate dehydrogenase	cassava4.1_010611m	1.1.1.37	peroxisomal NAD-malate dehydrogenase 1	AT2G22780	PMDH1; PMDH1 (PEROXISOMAL NAD-MALATE DEHYDROGENASE 1); L-malate dehydrogenase/ binding / catalytic/ malate dehydrogenase/ oxidoreductase/ oxidoreductase, acting on the CH-OH group of donors, NAD or NADP as acceptor (EC:1.1.1.37); K00026 malate dehydrogenase [EC:1.1.1.37]	GRMZM2G072744_P01	Malate dehydrogenase, active site	LOC_Os12g43630.1	lactate/malate dehydrogenase, putative, expressed	rcu:RCOM_1381350	malate_dehydrogenase,_putative_(EC:1.1.1.37);_K00026_malate_dehydrogenase_[EC:1.1.1.37]	SGN-U268509	glyoxisomal malate dehydrogenase [Solanum lycopersicum]
010611_011812	1.1.1.37	malate dehydrogenase	cassava4.1_011812m		peroxisomal NAD-malate dehydrogenase 1	AT2G22780	PMDH1; PMDH1 (PEROXISOMAL NAD-MALATE DEHYDROGENASE 1); L-malate dehydrogenase/ binding / catalytic/ malate dehydrogenase/ oxidoreductase/ oxidoreductase, acting on the CH-OH group of donors, NAD or NADP as acceptor (EC:1.1.1.37); K00026 malate dehydrogenase [EC:1.1.1.37]	GRMZM2G072744_P01	Malate dehydrogenase, active site	LOC_Os12g43630.1	lactate/malate dehydrogenase, putative, expressed	rcu:RCOM_1381350	malate_dehydrogenase,_putative_(EC:1.1.1.37);_K00026_malate_dehydrogenase_[EC:1.1.1.37]	SGN-U268509	glyoxisomal malate dehydrogenase [Solanum lycopersicum]
011026_011026	1.1.1.37	malate dehydrogenase	cassava4.1_011026m	1.1.1.37	Lactate/malate dehydrogenase family protein	AT1G53240	malate dehydrogenase (NAD), mitochondrial (EC:1.1.1.37); K00026 malate dehydrogenase [EC:1.1.1.37]	GRMZM2G466833_P01	Malate dehydrogenase, active site	LOC_Os01g46070.1	lactate/malate dehydrogenase, putative, expressed	rcu:RCOM_1014110	malate_dehydrogenase,_putative_(EC:1.1.1.37);_K00026_malate_dehydrogenase_[EC:1.1.1.37]	SGN-U269453	putative mitochondrial NAD-dependent malate dehydrogenase [Solanum tuberosum]
011133_011133	1.1.1.37	malate dehydrogenase	cassava4.1_011133m	1.1.1.37	Lactate/malate dehydrogenase family protein	AT1G53240	malate dehydrogenase (NAD), mitochondrial (EC:1.1.1.37); K00026 malate dehydrogenase [EC:1.1.1.37]	GRMZM2G466833_P01	Malate dehydrogenase, active site	LOC_Os01g46070.1	lactate/malate dehydrogenase, putative, expressed	rcu:RCOM_1014110	malate_dehydrogenase,_putative_(EC:1.1.1.37);_K00026_malate_dehydrogenase_[EC:1.1.1.37]	SGN-U269453	putative mitochondrial NAD-dependent malate dehydrogenase [Solanum tuberosum]
011311_011311	1.1.1.37	malate dehydrogenase	cassava4.1_011311m	1.1.1.37	Lactate/malate dehydrogenase family protein	AT1G04410	malate dehydrogenase, cytosolic, putative (EC:1.1.1.37); K00025 malate dehydrogenase [EC:1.1.1.37]	GRMZM2G415359_P02	Malate dehydrogenase, NAD or NADP	LOC_Os10g33800.1	lactate/malate dehydrogenase, putative, expressed	rcu:RCOM_1609380	malate_dehydrogenase,_putative_(EC:1.1.1.37);_K00025_malate_dehydrogenase_[EC:1.1.1.37]	SGN-U268582	malate dehydrogenase-like protein [Solanum tuberosum]
011550_011550	1.1.1.37	malate dehydrogenase	cassava4.1_011550m	1.1.1.37	Lactate/malate dehydrogenase family protein	AT5G43330	malate dehydrogenase, cytosolic, putative (EC:1.1.1.37); K00025 malate dehydrogenase [EC:1.1.1.37]	GRMZM2G415359_P02	Malate dehydrogenase, NAD or NADP	LOC_Os10g33800.1	lactate/malate dehydrogenase, putative, expressed	rcu:RCOM_0400340	malate_dehydrogenase,_putative_(EC:1.1.1.37);_K00025_malate_dehydrogenase_[EC:1.1.1.37]	SGN-U268582	malate dehydrogenase-like protein [Solanum tuberosum]
025429_025429	1.1.1.37	malate dehydrogenase	cassava4.1_025429m	1.1.1.37	Lactate/malate dehydrogenase family protein	AT1G04410	malate dehydrogenase, cytosolic, putative (EC:1.1.1.37); K00025 malate dehydrogenase [EC:1.1.1.37]	GRMZM2G415359_P02	Malate dehydrogenase, NAD or NADP	LOC_Os10g33800.1	lactate/malate dehydrogenase, putative, expressed	rcu:RCOM_1609380	malate_dehydrogenase,_putative_(EC:1.1.1.37);_K00025_malate_dehydrogenase_[EC:1.1.1.37]	SGN-U268582	malate dehydrogenase-like protein [Solanum tuberosum]
031156_031156	1.1.1.37	malate dehydrogenase	cassava4.1_031156m		Lactate/malate dehydrogenase family protein	AT1G04410	malate dehydrogenase, cytosolic, putative (EC:1.1.1.37); K00025 malate dehydrogenase [EC:1.1.1.37]	GRMZM2G415359_P02	Malate dehydrogenase, NAD or NADP	LOC_Os10g33800.1	lactate/malate dehydrogenase, putative, expressed	rcu:RCOM_1609380	malate_dehydrogenase,_putative_(EC:1.1.1.37);_K00025_malate_dehydrogenase_[EC:1.1.1.37]	SGN-U268582	malate dehydrogenase-like protein [Solanum tuberosum]
034460_034460	1.1.1.37	malate dehydrogenase	cassava4.1_034460m	1.1.1.37	malate dehydrogenase	AT3G47520	MDH; MDH (MALATE DEHYDROGENASE); L-malate dehydrogenase/ binding / catalytic/ malate dehydrogenase/ oxidoreductase/ oxidoreductase, acting on the CH-OH group of donors, NAD or NADP as acceptor (EC:1.1.1.37); K00026 malate dehydrogenase [EC:1.1.1.37]			LOC_Os01g61380.1	lactate/malate dehydrogenase, putative, expressed	rcu:RCOM_1471880	malate_dehydrogenase,_putative_(EC:1.1.1.37);_K00026_malate_dehydrogenase_[EC:1.1.1.37]	SGN-U272855	NAD-malate dehydrogenase [Nicotiana tabacum]
003615_003615	1.1.1.39	malate dehydrogenase (decaboxylating)	cassava4.1_003615m	1.1.1.39	NAD-dependent malic enzyme 1	AT2G13560	malate oxidoreductase, putative			LOC_Os07g31380.1	NAD-dependent malic enzyme, mitochondrial precursor, putative, expressed	rcu:RCOM_0658870	malic_enzyme,_putative_(EC:1.1.1.39);_K00028_malate_dehydrogenase_(decarboxylating)_[EC:1.1.1.39]	SGN-U274681	RecName: Full=NAD-dependent malic enzyme 62 kDa isoform, mitochondrial
003967_003967	1.1.1.39	malate dehydrogenase (decaboxylating)	cassava4.1_003967m	1.1.1.39	NAD-dependent malic enzyme 2	AT4G00570	malate oxidoreductase, putative; K00028 malate dehydrogenase (decarboxylating) [EC:1.1.1.39]	GRMZM2G085747_P01	Malic oxidoreductase	LOC_Os10g35960.1	NAD-dependent malic enzyme, mitochondrial precursor, putative, expressed	rcu:RCOM_1614520	malic_enzyme,_putative_(EC:1.1.1.39);_K00028_malate_dehydrogenase_(decarboxylating)_[EC:1.1.1.39]	SGN-U271407	RecName: Full=NAD-dependent malic enzyme 59 kDa isoform, mitochondrial
003967_003978	1.1.1.39	malate dehydrogenase (decaboxylating)	cassava4.1_003978m	1.1.1.39	NAD-dependent malic enzyme 2	AT4G00570	malate oxidoreductase, putative; K00028 malate dehydrogenase (decarboxylating) [EC:1.1.1.39]	GRMZM2G085747_P01	Malic oxidoreductase	LOC_Os10g35960.1	NAD-dependent malic enzyme, mitochondrial precursor, putative, expressed	rcu:RCOM_1614520	malic_enzyme,_putative_(EC:1.1.1.39);_K00028_malate_dehydrogenase_(decarboxylating)_[EC:1.1.1.39]	SGN-U271407	RecName: Full=NAD-dependent malic enzyme 59 kDa isoform, mitochondrial
003967_004048	1.1.1.39	malate dehydrogenase (decaboxylating)	cassava4.1_004048m	1.1.1.39	NAD-dependent malic enzyme 2	AT4G00570	malate oxidoreductase, putative; K00028 malate dehydrogenase (decarboxylating) [EC:1.1.1.39]	GRMZM2G085747_P01	Malic oxidoreductase	LOC_Os10g35960.1	NAD-dependent malic enzyme, mitochondrial precursor, putative, expressed	rcu:RCOM_1614520	malic_enzyme,_putative_(EC:1.1.1.39);_K00028_malate_dehydrogenase_(decarboxylating)_[EC:1.1.1.39]	SGN-U271407	RecName: Full=NAD-dependent malic enzyme 59 kDa isoform, mitochondrial
003967_005281	1.1.1.39	malate dehydrogenase (decaboxylating)	cassava4.1_005281m		NAD-dependent malic enzyme 2	AT4G00570	malate oxidoreductase, putative; K00028 malate dehydrogenase (decarboxylating) [EC:1.1.1.39]	GRMZM2G085747_P01	Malic oxidoreductase	LOC_Os10g35960.2	NAD-dependent malic enzyme, mitochondrial precursor, putative, expressed	rcu:RCOM_1614520	malic_enzyme,_putative_(EC:1.1.1.39);_K00028_malate_dehydrogenase_(decarboxylating)_[EC:1.1.1.39]
033566_033566	1.1.1.39	malate dehydrogenase (decaboxylating)	cassava4.1_033566m		NAD-dependent malic enzyme 2	AT4G00570	malate oxidoreductase, putative; K00028 malate dehydrogenase (decarboxylating) [EC:1.1.1.39]	GRMZM2G085747_P01	Malic oxidoreductase	LOC_Os10g35960.1	NAD-dependent malic enzyme, mitochondrial precursor, putative, expressed	rcu:RCOM_1614520	malic_enzyme,_putative_(EC:1.1.1.39);_K00028_malate_dehydrogenase_(decarboxylating)_[EC:1.1.1.39]	SGN-U271407	RecName: Full=NAD-dependent malic enzyme 59 kDa isoform, mitochondrial
003390_003390	1.1.1.40	malate dehydrogenase (oxaloacetate-decarboxylating)	cassava4.1_003390m	1.1.1.40	NADP-malic enzyme 4	AT1G79750	ATNADP-ME4 (NADP-malic enzyme 4); malate dehydrogenase (oxaloacetate-decarboxylating) (NADP+)/ malic enzyme/ oxidoreductase, acting on NADH or NADPH, NAD or NADP as acceptor; K00029 malate dehydrogenase (oxaloacetate-decarboxylating)(NADP+) [EC:1.1.1.40]			LOC_Os01g52500.2	NADP-dependent malic enzyme, putative, expressed	rcu:RCOM_1489870	malic_enzyme,_putative_(EC:1.1.1.40);_K00029_malate_dehydrogenase_(oxaloacetate-decarboxylating)(NADP+)_[EC:1.1.1.40]	SGN-U269798	cytosolic NADP-malic enzyme [Solanum lycopersicum]
003390_003405	1.1.1.40	malate dehydrogenase (oxaloacetate-decarboxylating)	cassava4.1_003405m	1.1.1.40	NADP-malic enzyme 4	AT1G79750	ATNADP-ME4 (NADP-malic enzyme 4); malate dehydrogenase (oxaloacetate-decarboxylating) (NADP+)/ malic enzyme/ oxidoreductase, acting on NADH or NADPH, NAD or NADP as acceptor; K00029 malate dehydrogenase (oxaloacetate-decarboxylating)(NADP+) [EC:1.1.1.40]			LOC_Os01g52500.2	NADP-dependent malic enzyme, putative, expressed	rcu:RCOM_1489870	malic_enzyme,_putative_(EC:1.1.1.40);_K00029_malate_dehydrogenase_(oxaloacetate-decarboxylating)(NADP+)_[EC:1.1.1.40]	SGN-U269798	cytosolic NADP-malic enzyme [Solanum lycopersicum]
003390_004483	1.1.1.40	malate dehydrogenase (oxaloacetate-decarboxylating)	cassava4.1_004483m		NADP-malic enzyme 4	AT1G79750	ATNADP-ME4 (NADP-malic enzyme 4); malate dehydrogenase (oxaloacetate-decarboxylating) (NADP+)/ malic enzyme/ oxidoreductase, acting on NADH or NADPH, NAD or NADP as acceptor; K00029 malate dehydrogenase (oxaloacetate-decarboxylating)(NADP+) [EC:1.1.1.40]			LOC_Os01g52500.1	NADP-dependent malic enzyme, putative, expressed	rcu:RCOM_1489870	malic_enzyme,_putative_(EC:1.1.1.40);_K00029_malate_dehydrogenase_(oxaloacetate-decarboxylating)(NADP+)_[EC:1.1.1.40]	SGN-U269798	cytosolic NADP-malic enzyme [Solanum lycopersicum]
003390_004961	1.1.1.40	malate dehydrogenase (oxaloacetate-decarboxylating)	cassava4.1_004961m		NADP-malic enzyme 4	AT1G79750	ATNADP-ME4 (NADP-malic enzyme 4); malate dehydrogenase (oxaloacetate-decarboxylating) (NADP+)/ malic enzyme/ oxidoreductase, acting on NADH or NADPH, NAD or NADP as acceptor; K00029 malate dehydrogenase (oxaloacetate-decarboxylating)(NADP+) [EC:1.1.1.40]			LOC_Os01g52500.1	NADP-dependent malic enzyme, putative, expressed	rcu:RCOM_1489870	malic_enzyme,_putative_(EC:1.1.1.40);_K00029_malate_dehydrogenase_(oxaloacetate-decarboxylating)(NADP+)_[EC:1.1.1.40]	SGN-U269798	cytosolic NADP-malic enzyme [Solanum lycopersicum]
003451_003451	1.1.1.40	malate dehydrogenase (oxaloacetate-decarboxylating)	cassava4.1_003451m	1.1.1.40	NADP-malic enzyme 4	AT1G79750	ATNADP-ME4 (NADP-malic enzyme 4); malate dehydrogenase (oxaloacetate-decarboxylating) (NADP+)/ malic enzyme/ oxidoreductase, acting on NADH or NADPH, NAD or NADP as acceptor; K00029 malate dehydrogenase (oxaloacetate-decarboxylating)(NADP+) [EC:1.1.1.40]			LOC_Os01g52500.3	NADP-dependent malic enzyme, putative, expressed	rcu:RCOM_1489870	malic_enzyme,_putative_(EC:1.1.1.40);_K00029_malate_dehydrogenase_(oxaloacetate-decarboxylating)(NADP+)_[EC:1.1.1.40]	SGN-U269798	cytosolic NADP-malic enzyme [Solanum lycopersicum]
004164_004164	1.1.1.40	malate dehydrogenase (oxaloacetate-decarboxylating)	cassava4.1_004164m	1.1.1.40	NADP-malic enzyme 3	AT5G25880	ATNADP-ME3 (NADP-malic enzyme 3); malate dehydrogenase (oxaloacetate-decarboxylating) (NADP+)/ malic enzyme/ oxidoreductase, acting on NADH or NADPH, NAD or NADP as acceptor; K00029 malate dehydrogenase (oxaloacetate-decarboxylating)(NADP+) [EC:1.1.1.40]			LOC_Os01g52500.3	NADP-dependent malic enzyme, putative, expressed	rcu:RCOM_1049930	malic_enzyme,_putative_(EC:1.1.1.40)	SGN-U269798	cytosolic NADP-malic enzyme [Solanum lycopersicum]
004170_004170	1.1.1.40	malate dehydrogenase (oxaloacetate-decarboxylating)	cassava4.1_004170m		NADP-malic enzyme 3	AT5G25880	ATNADP-ME3 (NADP-malic enzyme 3); malate dehydrogenase (oxaloacetate-decarboxylating) (NADP+)/ malic enzyme/ oxidoreductase, acting on NADH or NADPH, NAD or NADP as acceptor; K00029 malate dehydrogenase (oxaloacetate-decarboxylating)(NADP+) [EC:1.1.1.40]			LOC_Os05g09440.1	NADP-dependent malic enzyme, chloroplast precursor, putative, expressed	rcu:RCOM_0801560	malic_enzyme,_putative_(EC:1.1.1.40);_K00029_malate_dehydrogenase_(oxaloacetate-decarboxylating)(NADP+)_[EC:1.1.1.40]	SGN-U269798	cytosolic NADP-malic enzyme [Solanum lycopersicum]
004230_004230	1.1.1.40	malate dehydrogenase (oxaloacetate-decarboxylating)	cassava4.1_004230m	2.7.1.40	Pyruvate kinase family protein	AT3G22960	PKP-ALPHA; pyruvate kinase (EC:2.7.1.40)	GRMZM2G066290_P01	Pyruvate kinase, barrel	LOC_Os07g08340.1	pyruvate kinase, putative, expressed	rcu:RCOM_0910580	pyruvate_kinase,_putative_(EC:2.7.1.40);_K00873_pyruvate_kinase_[EC:2.7.1.40]
004314_004314	1.1.1.40	malate dehydrogenase (oxaloacetate-decarboxylating)	cassava4.1_004314m	2.7.1.40	Pyruvate kinase family protein	AT3G22960	PKP-ALPHA; pyruvate kinase (EC:2.7.1.40)	GRMZM2G066290_P01	Pyruvate kinase, barrel	LOC_Os07g08340.1	pyruvate kinase, putative, expressed	rcu:RCOM_0910580	pyruvate_kinase,_putative_(EC:2.7.1.40);_K00873_pyruvate_kinase_[EC:2.7.1.40]
007468_007468	1.2.1.13	glyceraldehyde-3-phosphate dehydrogenase (B)	cassava4.1_007468m	1.2.1.13	glyceraldehyde-3-phosphate dehydrogenase B subunit	AT1G42970	GAPB; GAPB (GLYCERALDEHYDE-3-PHOSPHATE DEHYDROGENASE B SUBUNIT); glyceraldehyde-3-phosphate dehydrogenase (NADP+)/ glyceraldehyde-3-phosphate dehydrogenase (EC:1.2.1.13); K05298 glyceraldehyde-3-phosphate dehydrogenase (NADP+) (phosphorylating) [EC:1.2.1.13]			LOC_Os03g03720.1	glyceraldehyde-3-phosphate dehydrogenase, putative, expressed	rcu:RCOM_1601720	glyceraldehyde_3-phosphate_dehydrogenase,_putative_(EC:1.2.1.13);_K05298_glyceraldehyde-3-phosphate_dehydrogenase_(NADP+)_(phosphorylating)_[EC:1.2.1.13]	SGN-U269582	hypothetical protein [Vitis vinifera]
007468_007523	1.2.1.13	glyceraldehyde-3-phosphate dehydrogenase (B)	cassava4.1_007523m	1.2.1.13	glyceraldehyde-3-phosphate dehydrogenase B subunit	AT1G42970	GAPB; GAPB (GLYCERALDEHYDE-3-PHOSPHATE DEHYDROGENASE B SUBUNIT); glyceraldehyde-3-phosphate dehydrogenase (NADP+)/ glyceraldehyde-3-phosphate dehydrogenase (EC:1.2.1.13); K05298 glyceraldehyde-3-phosphate dehydrogenase (NADP+) (phosphorylating) [EC:1.2.1.13]			LOC_Os03g03720.1	glyceraldehyde-3-phosphate dehydrogenase, putative, expressed	rcu:RCOM_1601720	glyceraldehyde_3-phosphate_dehydrogenase,_putative_(EC:1.2.1.13);_K05298_glyceraldehyde-3-phosphate_dehydrogenase_(NADP+)_(phosphorylating)_[EC:1.2.1.13]	SGN-U269582	hypothetical protein [Vitis vinifera]
007476_007476	1.2.1.13	glyceraldehyde-3-phosphate dehydrogenase (B)	cassava4.1_007476m		glyceraldehyde-3-phosphate dehydrogenase B subunit	AT1G42970	GAPB; GAPB (GLYCERALDEHYDE-3-PHOSPHATE DEHYDROGENASE B SUBUNIT); glyceraldehyde-3-phosphate dehydrogenase (NADP+)/ glyceraldehyde-3-phosphate dehydrogenase (EC:1.2.1.13); K05298 glyceraldehyde-3-phosphate dehydrogenase (NADP+) (phosphorylating) [EC:1.2.1.13]			LOC_Os03g03720.1	glyceraldehyde-3-phosphate dehydrogenase, putative, expressed	rcu:RCOM_1601720	glyceraldehyde_3-phosphate_dehydrogenase,_putative_(EC:1.2.1.13);_K05298_glyceraldehyde-3-phosphate_dehydrogenase_(NADP+)_(phosphorylating)_[EC:1.2.1.13]	SGN-U269582	hypothetical protein [Vitis vinifera]
008960_008960	1.2.1.13	glyceraldehyde-3-phosphate dehydrogenase (B)	cassava4.1_008960m	1.2.1.13	glyceraldehyde 3-phosphate dehydrogenase A subunit 2	AT1G12900	GAPA-2; GAPA-2 (GLYCERALDEHYDE 3-PHOSPHATE DEHYDROGENASE A SUBUNIT 2); NAD or NADH binding / binding / catalytic/ glyceraldehyde-3-phosphate dehydrogenase (phosphorylating)/ glyceraldehyde-3-phosphate dehydrogenase; K05298 glyceraldehyde-3-phosphate dehydrogenase (NADP+) (phosphorylating) [EC:1.2.1.13]	GRMZM2G337113_P02	Glyceraldehyde 3-phosphate dehydrogenase	LOC_Os04g38600.3	glyceraldehyde-3-phosphate dehydrogenase, putative, expressed	rcu:RCOM_1443660	glyceraldehyde_3-phosphate_dehydrogenase,_putative_(EC:1.2.1.13);_K05298_glyceraldehyde-3-phosphate_dehydrogenase_(NADP+)_(phosphorylating)_[EC:1.2.1.13]	SGN-U268660	ecName: Full=Glyceraldehyde-3-phosphate dehydrogenase A, chloroplastic
008965_008965	1.2.1.13	glyceraldehyde-3-phosphate dehydrogenase (B)	cassava4.1_008965m	1.2.1.13	glyceraldehyde 3-phosphate dehydrogenase A subunit 2	AT1G12900	GAPA-2; GAPA-2 (GLYCERALDEHYDE 3-PHOSPHATE DEHYDROGENASE A SUBUNIT 2); NAD or NADH binding / binding / catalytic/ glyceraldehyde-3-phosphate dehydrogenase (phosphorylating)/ glyceraldehyde-3-phosphate dehydrogenase; K05298 glyceraldehyde-3-phosphate dehydrogenase (NADP+) (phosphorylating) [EC:1.2.1.13]	GRMZM2G337113_P02	Glyceraldehyde 3-phosphate dehydrogenase	LOC_Os04g38600.3	glyceraldehyde-3-phosphate dehydrogenase, putative, expressed	rcu:RCOM_1443660	glyceraldehyde_3-phosphate_dehydrogenase,_putative_(EC:1.2.1.13);_K05298_glyceraldehyde-3-phosphate_dehydrogenase_(NADP+)_(phosphorylating)_[EC:1.2.1.13]	SGN-U268660	ecName: Full=Glyceraldehyde-3-phosphate dehydrogenase A, chloroplastic
019184_019184	1.2.1.13	glyceraldehyde-3-phosphate dehydrogenase (B)	cassava4.1_019184m		CP12 domain-containing protein 2	AT3G62410	CP12-2; CP12-2; protein binding (EC:1.2.1.13)
002307_002307	2.2.1.1	transketolase	cassava4.1_002307m	2.2.1.1	Transketolase	AT2G45290	transketolase, putative (EC:2.2.1.1); K00615 transketolase [EC:2.2.1.1]			LOC_Os06g04270.1	transketolase, chloroplast precursor, putative, expressed	rcu:RCOM_1611360	transketolase,_putative_(EC:2.2.1.1);_K00615_transketolase_[EC:2.2.1.1]	SGN-U268936	RecName: Full=Transketolase, chloroplastic
008778_011654	2.2.1.1	transketolase	cassava4.1_011654m		Transketolase family protein			GRMZM2G088565_P01	Transketolase, central region
026131_026131	2.2.1.1	transketolase	cassava4.1_026131m		Transketolase	AT3G60750	transketolase, putative (EC:2.2.1.1); K00615 transketolase [EC:2.2.1.1]	GRMZM2G010494_P01	Bacterial transketolase	LOC_Os06g04270.1	transketolase, chloroplast precursor, putative, expressed	rcu:RCOM_0262670	transketolase,_putative_(EC:2.2.1.3);_K00615_transketolase_[EC:2.2.1.1]	SGN-U268936	RecName: Full=Transketolase, chloroplastic
007094_007094	2.6.1.1	aspartate transaminase	cassava4.1_007094m	2.6.1.1	aspartate aminotransferase 5	AT4G31990	ASP5; ASP5 (ASPARTATE AMINOTRANSFERASE 5); L-aspartate:2-oxoglutarate aminotransferase (EC:2.6.1.1); K00813 aspartate aminotransferase [EC:2.6.1.1]			LOC_Os02g55420.1	aminotransferase, classes I and II, domain containing protein, expressed	rcu:RCOM_0922300	aspartate_aminotransferase,_putative_(EC:2.6.1.1);_K00813_aspartate_aminotransferase_[EC:2.6.1.1]	SGN-U271624	aspartate aminotransferase-like [Solanum tuberosum]
007709_007709	2.6.1.1	aspartate transaminase	cassava4.1_007709m	2.6.1.1	aspartate aminotransferase 3	AT5G11520	ASP3; ASP3 (ASPARTATE AMINOTRANSFERASE 3); L-aspartate:2-oxoglutarate aminotransferase (EC:2.6.1.1); K00813 aspartate aminotransferase [EC:2.6.1.1]	GRMZM2G094712_P01	Aspartate/other aminotransferase	LOC_Os01g55540.1	aminotransferase, classes I and II, domain containing protein, expressed	rcu:RCOM_0802970	aspartate_aminotransferase,_putative_(EC:2.6.1.1);_K00813_aspartate_aminotransferase_[EC:2.6.1.1]	SGN-U269808	predicted protein [Populus trichocarpa]
007709_009745	2.6.1.1	aspartate transaminase	cassava4.1_009745m		aspartate aminotransferase 3	AT5G11520	ASP3; ASP3 (ASPARTATE AMINOTRANSFERASE 3); L-aspartate:2-oxoglutarate aminotransferase (EC:2.6.1.1); K00813 aspartate aminotransferase [EC:2.6.1.1]	GRMZM2G094712_P01	Aspartate/other aminotransferase	LOC_Os01g55540.1	aminotransferase, classes I and II, domain containing protein, expressed	rcu:RCOM_0802970	aspartate_aminotransferase,_putative_(EC:2.6.1.1);_K00813_aspartate_aminotransferase_[EC:2.6.1.1]	SGN-U276440	predicted protein [Populus trichocarpa] gi222854594|gb|EEE92141.1| predicted protein [Populus trichocarpa]
008470_008470	2.6.1.1	aspartate transaminase	cassava4.1_008470m	2.6.1.1	aspartate aminotransferase 1	AT2G30970	ASP1; ASP1 (ASPARTATE AMINOTRANSFERASE 1); L-aspartate:2-oxoglutarate aminotransferase (EC:2.6.1.1); K00813 aspartate aminotransferase [EC:2.6.1.1]			LOC_Os06g35540.1	aminotransferase, classes I and II, domain containing protein, expressed	rcu:RCOM_0323510	aspartate_aminotransferase,_putative_(EC:2.6.1.1);_K14455_aspartate_aminotransferase,_mitchondrial_[EC:2.6.1.1]	SGN-U271172	predicted protein [Populus trichocarpa] gi222861846|gb|EEE99388.1| predicted protein [Populus trichocarpa]
008844_008844	2.6.1.1	aspartate transaminase	cassava4.1_008844m	2.6.1.1	aspartate aminotransferase 2	AT5G19550	ASP2; ASP2 (ASPARTATE AMINOTRANSFERASE 2); L-aspartate:2-oxoglutarate aminotransferase (EC:2.6.1.1); K00813 aspartate aminotransferase [EC:2.6.1.1]	GRMZM2G094712_P01	Aspartate/other aminotransferase	LOC_Os01g55540.1	aminotransferase, classes I and II, domain containing protein, expressed	rcu:RCOM_1052360	aspartate_aminotransferase,_putative_(EC:2.6.1.1);_K00813_aspartate_aminotransferase_[EC:2.6.1.1]	SGN-U269808	predicted protein [Populus trichocarpa]
008844_010923	2.6.1.1	aspartate transaminase	cassava4.1_010923m		aspartate aminotransferase 2	AT5G19550	ASP2; ASP2 (ASPARTATE AMINOTRANSFERASE 2); L-aspartate:2-oxoglutarate aminotransferase (EC:2.6.1.1); K00813 aspartate aminotransferase [EC:2.6.1.1]			LOC_Os01g55540.2	aminotransferase, classes I and II, domain containing protein, expressed	rcu:RCOM_1052360	aspartate_aminotransferase,_putative_(EC:2.6.1.1);_K00813_aspartate_aminotransferase_[EC:2.6.1.1]	SGN-U269808	predicted protein [Populus trichocarpa]
006577_006577	2.6.1.2	alanine transaminase	cassava4.1_006577m	2.6.1.2	alanine aminotransferase 2	AT1G72330	ALAAT2; ALAAT2 (ALANINE AMINOTRANSFERASE 2); ATP binding / L-alanine:2-oxoglutarate aminotransferase			LOC_Os07g42600.1	aminotransferase, classes I and II, domain containing protein, expressed			SGN-U268996	alanine aminotransferase [Capsicum annuum]
006577_007419	2.6.1.2	alanine transaminase	cassava4.1_007419m		alanine aminotransferase 2	AT1G72330	ALAAT2; ALAAT2 (ALANINE AMINOTRANSFERASE 2); ATP binding / L-alanine:2-oxoglutarate aminotransferase			LOC_Os07g42600.1	aminotransferase, classes I and II, domain containing protein, expressed	rcu:RCOM_0024660	alanine_aminotransferase,_putative_(EC:2.6.1.2);_K00814_alanine_transaminase_[EC:2.6.1.2]	SGN-U268996	alanine aminotransferase [Capsicum annuum]
006626_006617	2.6.1.2	alanine transaminase	cassava4.1_006617m	2.6.1.2	alanine-2-oxoglutarate aminotransferase 2	AT1G70580	AOAT2; AOAT2 (ALANINE-2-OXOGLUTARATE AMINOTRANSFERASE 2); L-alanine:2-oxoglutarate aminotransferase/ glycine:2-oxoglutarate aminotransferase (EC:2.6.1.2); K00814 alanine transaminase [EC:2.6.1.2]			LOC_Os07g01760.1	aminotransferase, classes I and II, domain containing protein, expressed	rcu:RCOM_0024660	alanine_aminotransferase,_putative_(EC:2.6.1.2);_K00814_alanine_transaminase_[EC:2.6.1.2]	SGN-U270121	PREDICTED: hypothetical protein [Vitis vinifera] gi270234776|emb|CBI23368.1| unnamed protein product [Vitis vinifera]
006626_006626	2.6.1.2	alanine transaminase	cassava4.1_006626m	2.6.1.2	alanine-2-oxoglutarate aminotransferase 2	AT1G70580	AOAT2; AOAT2 (ALANINE-2-OXOGLUTARATE AMINOTRANSFERASE 2); L-alanine:2-oxoglutarate aminotransferase/ glycine:2-oxoglutarate aminotransferase (EC:2.6.1.2); K00814 alanine transaminase [EC:2.6.1.2]			LOC_Os07g01760.1	aminotransferase, classes I and II, domain containing protein, expressed	rcu:RCOM_0024660	alanine_aminotransferase,_putative_(EC:2.6.1.2);_K00814_alanine_transaminase_[EC:2.6.1.2]	SGN-U270121	PREDICTED: hypothetical protein [Vitis vinifera] gi270234776|emb|CBI23368.1| unnamed protein product [Vitis vinifera]
006626_010371	2.6.1.2	alanine transaminase	cassava4.1_010371m		alanine-2-oxoglutarate aminotransferase 2					LOC_Os07g01760.1	aminotransferase, classes I and II, domain containing protein, expressed			SGN-U270121	PREDICTED: hypothetical protein [Vitis vinifera] gi270234776|emb|CBI23368.1| unnamed protein product [Vitis vinifera]
006658_006658	2.6.1.2	alanine transaminase	cassava4.1_006658m	2.6.1.2	alanine-2-oxoglutarate aminotransferase 2	AT1G70580	AOAT2; AOAT2 (ALANINE-2-OXOGLUTARATE AMINOTRANSFERASE 2); L-alanine:2-oxoglutarate aminotransferase/ glycine:2-oxoglutarate aminotransferase (EC:2.6.1.2); K00814 alanine transaminase [EC:2.6.1.2]			LOC_Os07g01760.1	aminotransferase, classes I and II, domain containing protein, expressed	rcu:RCOM_0024660	alanine_aminotransferase,_putative_(EC:2.6.1.2);_K00814_alanine_transaminase_[EC:2.6.1.2]	SGN-U270121	PREDICTED: hypothetical protein [Vitis vinifera] gi270234776|emb|CBI23368.1| unnamed protein product [Vitis vinifera]
008849_008849	2.7.1.19	phosphoribulokinase	cassava4.1_008849m	2.7.1.19	phosphoribulokinase	AT1G32060	PRK; PRK (PHOSPHORIBULOKINASE); ATP binding / phosphoribulokinase/ protein binding (EC:2.7.1.19); K00855 phosphoribulokinase [EC:2.7.1.19]			LOC_Os02g47020.1	phosphoribulokinase/Uridine kinase family protein, expressed	rcu:RCOM_1316960	phosphoribulose_kinase,_putative_(EC:2.7.1.19);_K00855_phosphoribulokinase_[EC:2.7.1.19]	SGN-U270203	phosphoribulose kinase, putative [Ricinus communis] gi223541989|gb|EEF43535.1| phosphoribulose kinase, putative [Ricinus communis]
008894_008894	2.7.1.19	phosphoribulokinase	cassava4.1_008894m	2.7.1.19	phosphoribulokinase	AT1G32060	PRK; PRK (PHOSPHORIBULOKINASE); ATP binding / phosphoribulokinase/ protein binding (EC:2.7.1.19); K00855 phosphoribulokinase [EC:2.7.1.19]	GRMZM2G162529_P01	Phosphoribulokinase	LOC_Os02g47020.1	phosphoribulokinase/Uridine kinase family protein, expressed	rcu:RCOM_1316960	phosphoribulose_kinase,_putative_(EC:2.7.1.19);_K00855_phosphoribulokinase_[EC:2.7.1.19]	SGN-U270203	phosphoribulose kinase, putative [Ricinus communis] gi223541989|gb|EEF43535.1| phosphoribulose kinase, putative [Ricinus communis]
004396_004396	2.7.1.40	pyruvate kinase	cassava4.1_004396m	2.7.1.40	plastidic pyruvate kinase beta subunit 1	AT5G52920	PKP-BETA1 (PLASTIDIC PYRUVATE KINASE BETA SUBUNIT 1); pyruvate kinase (EC:2.7.1.40); K00873 pyruvate kinase [EC:2.7.1.40]			LOC_Os01g47080.1	pyruvate kinase, putative, expressed	rcu:RCOM_1581420	pyruvate_kinase,_putative_(EC:2.7.1.40);_K00873_pyruvate_kinase_[EC:2.7.1.40]	SGN-U269594	PREDICTED: hypothetical protein [Vitis vinifera]
004400_004400	2.7.1.40	pyruvate kinase	cassava4.1_004400m		Pyruvate kinase family protein	AT3G22960	PKP-ALPHA; pyruvate kinase (EC:2.7.1.40)	GRMZM2G177947_P01	Pyruvate kinase, barrel	LOC_Os03g46910.1	pyruvate kinase, putative, expressed	rcu:RCOM_1382790	pyruvate_kinase,_putative_(EC:2.7.1.40);_K00873_pyruvate_kinase_[EC:2.7.1.40]
004405_004405	2.7.1.40	pyruvate kinase	cassava4.1_004405m	2.7.1.40	plastidic pyruvate kinase beta subunit 1	AT5G52920	PKP-BETA1 (PLASTIDIC PYRUVATE KINASE BETA SUBUNIT 1); pyruvate kinase (EC:2.7.1.40); K00873 pyruvate kinase [EC:2.7.1.40]			LOC_Os01g47080.1	pyruvate kinase, putative, expressed	rcu:RCOM_1581420	pyruvate_kinase,_putative_(EC:2.7.1.40);_K00873_pyruvate_kinase_[EC:2.7.1.40]	SGN-U269594	PREDICTED: hypothetical protein [Vitis vinifera]
004457_004457	2.7.1.40	pyruvate kinase	cassava4.1_004457m		Pyruvate kinase family protein	AT3G22960	PKP-ALPHA; pyruvate kinase (EC:2.7.1.40)	GRMZM2G177947_P01	Pyruvate kinase, barrel	LOC_Os03g46910.1	pyruvate kinase, putative, expressed	rcu:RCOM_1382780	pyruvate_kinase,_putative_(EC:2.7.1.40);_K00873_pyruvate_kinase_[EC:2.7.1.40]
005418_005418	2.7.1.40	pyruvate kinase	cassava4.1_005418m	2.7.1.40	Pyruvate kinase family protein	AT3G52990	pyruvate kinase, putative (EC:2.7.1.40); K00873 pyruvate kinase [EC:2.7.1.40]	GRMZM2G004534_P01	Pyruvate kinase, barrel	LOC_Os11g05110.2	pyruvate kinase, putative, expressed	rcu:RCOM_0840740	pyruvate_kinase,_putative_(EC:2.7.1.40);_K00873_pyruvate_kinase_[EC:2.7.1.40]	SGN-U269128	PREDICTED: hypothetical protein [Vitis vinifera]
005418_006114	2.7.1.40	pyruvate kinase	cassava4.1_006114m	2.7.1.40	Pyruvate kinase family protein	AT3G52990	pyruvate kinase, putative (EC:2.7.1.40); K00873 pyruvate kinase [EC:2.7.1.40]	GRMZM2G004534_P01	Pyruvate kinase, barrel	LOC_Os11g05110.2	pyruvate kinase, putative, expressed	rcu:RCOM_0840740	pyruvate_kinase,_putative_(EC:2.7.1.40);_K00873_pyruvate_kinase_[EC:2.7.1.40]	SGN-U269128	PREDICTED: hypothetical protein [Vitis vinifera]
005440_005440	2.7.1.40	pyruvate kinase	cassava4.1_005440m	2.7.1.40	Pyruvate kinase family protein	AT3G52990	pyruvate kinase, putative (EC:2.7.1.40); K00873 pyruvate kinase [EC:2.7.1.40]	GRMZM2G004534_P01	Pyruvate kinase, barrel	LOC_Os11g05110.2	pyruvate kinase, putative, expressed	rcu:RCOM_0840740	pyruvate_kinase,_putative_(EC:2.7.1.40);_K00873_pyruvate_kinase_[EC:2.7.1.40]	SGN-U269128	PREDICTED: hypothetical protein [Vitis vinifera]
005440_006453	2.7.1.40	pyruvate kinase	cassava4.1_006453m		Pyruvate kinase family protein	AT3G52990	pyruvate kinase, putative (EC:2.7.1.40); K00873 pyruvate kinase [EC:2.7.1.40]	GRMZM2G004534_P01	Pyruvate kinase, barrel	LOC_Os11g05110.2	pyruvate kinase, putative, expressed	rcu:RCOM_0840740	pyruvate_kinase,_putative_(EC:2.7.1.40);_K00873_pyruvate_kinase_[EC:2.7.1.40]	SGN-U269128	PREDICTED: hypothetical protein [Vitis vinifera]
005850_005850	2.7.1.40	pyruvate kinase	cassava4.1_005850m	2.7.1.40	Pyruvate kinase family protein	AT5G08570	pyruvate kinase, putative; K00873 pyruvate kinase [EC:2.7.1.40]	GRMZM2G150098_P01		LOC_Os04g58110.1	pyruvate kinase, putative, expressed	rcu:RCOM_1454580	pyruvate_kinase,_putative_(EC:2.7.1.40);_K00873_pyruvate_kinase_[EC:2.7.1.40]	SGN-U269362	RecName: Full=Pyruvate kinase, cytosolic isozyme
005893_005893	2.7.1.40	pyruvate kinase	cassava4.1_005893m		Pyruvate kinase family protein	AT5G56350	pyruvate kinase, putative (EC:2.7.1.40); K00873 pyruvate kinase [EC:2.7.1.40]	GRMZM2G003883_P01	Pyruvate kinase, barrel	LOC_Os01g16960.1	pyruvate kinase, putative, expressed	rcu:RCOM_1122030	pyruvate_kinase,_putative_(EC:2.7.1.40);_K00873_pyruvate_kinase_[EC:2.7.1.40]	SGN-U273210	RecName: Full=Pyruvate kinase, cytosolic isozyme
005990_005990	2.7.1.40	pyruvate kinase	cassava4.1_005990m	2.7.1.40	Pyruvate kinase family protein	AT5G56350	pyruvate kinase, putative (EC:2.7.1.40); K00873 pyruvate kinase [EC:2.7.1.40]	GRMZM2G003883_P01	Pyruvate kinase, barrel	LOC_Os01g16960.1	pyruvate kinase, putative, expressed	rcu:RCOM_0342830	pyruvate_kinase,_putative_(EC:2.7.1.40);_K00873_pyruvate_kinase_[EC:2.7.1.40]	SGN-U273210	RecName: Full=Pyruvate kinase, cytosolic isozyme
005990_006244	2.7.1.40	pyruvate kinase	cassava4.1_006244m	2.7.1.40	Pyruvate kinase family protein	AT5G56350	pyruvate kinase, putative (EC:2.7.1.40); K00873 pyruvate kinase [EC:2.7.1.40]	GRMZM2G003883_P01	Pyruvate kinase, barrel	LOC_Os01g16960.1	pyruvate kinase, putative, expressed	rcu:RCOM_0342830	pyruvate_kinase,_putative_(EC:2.7.1.40);_K00873_pyruvate_kinase_[EC:2.7.1.40]	SGN-U273210	RecName: Full=Pyruvate kinase, cytosolic isozyme
006013_006013	2.7.1.40	pyruvate kinase	cassava4.1_006013m	2.7.1.40	Pyruvate kinase family protein	AT5G56350	pyruvate kinase, putative (EC:2.7.1.40); K00873 pyruvate kinase [EC:2.7.1.40]	GRMZM2G003883_P01	Pyruvate kinase, barrel	LOC_Os01g16960.1	pyruvate kinase, putative, expressed	rcu:RCOM_0342830	pyruvate_kinase,_putative_(EC:2.7.1.40);_K00873_pyruvate_kinase_[EC:2.7.1.40]	SGN-U273210	RecName: Full=Pyruvate kinase, cytosolic isozyme
006316_006316	2.7.1.40	pyruvate kinase	cassava4.1_006316m		Pyruvate kinase family protein	AT2G36580	pyruvate kinase, putative (EC:2.7.1.40)			LOC_Os11g10980.1	pyruvate kinase, putative, expressed	rcu:RCOM_0248610	pyruvate_kinase,_putative_(EC:2.7.1.40);_K00873_pyruvate_kinase_[EC:2.7.1.40]	SGN-U269128	PREDICTED: hypothetical protein [Vitis vinifera]
025482_025482	2.7.1.40	pyruvate kinase	cassava4.1_025482m	2.7.1.40	pyruvate kinase family protein	AT3G49160	pyruvate kinase family protein; K00873 pyruvate kinase [EC:2.7.1.40]					rcu:RCOM_1579790	pyruvate_kinase,_putative_(EC:2.7.1.40);_K00873_pyruvate_kinase_[EC:2.7.1.40]
006596_006596	2.7.2.3	phosphoglycerate kinase	cassava4.1_006596m	2.7.2.3	phosphoglycerate kinase 1	AT3G12780	PGK1; PGK1 (PHOSPHOGLYCERATE KINASE 1); phosphoglycerate kinase; K00927 phosphoglycerate kinase [EC:2.7.2.3]	GRMZM2G089136_P01	Phosphoglycerate kinase	LOC_Os05g41640.2	phosphoglycerate kinase protein, putative, expressed	rcu:RCOM_1574580	phosphoglycerate_kinase,_putative_(EC:2.7.2.3);_K00927_phosphoglycerate_kinase_[EC:2.7.2.3]	SGN-U269260	phosphoglycerate kinase precursor [Solanum tuberosum]
006605_006605	2.7.2.3	phosphoglycerate kinase	cassava4.1_006605m	2.7.2.3	phosphoglycerate kinase 1	AT3G12780	PGK1; PGK1 (PHOSPHOGLYCERATE KINASE 1); phosphoglycerate kinase; K00927 phosphoglycerate kinase [EC:2.7.2.3]	GRMZM2G089136_P01	Phosphoglycerate kinase	LOC_Os05g41640.2	phosphoglycerate kinase protein, putative, expressed	rcu:RCOM_1574580	phosphoglycerate_kinase,_putative_(EC:2.7.2.3);_K00927_phosphoglycerate_kinase_[EC:2.7.2.3]	SGN-U269260	phosphoglycerate kinase precursor [Solanum tuberosum]
006605_008146	2.7.2.3	phosphoglycerate kinase	cassava4.1_008146m		phosphoglycerate kinase 1	AT3G12780	PGK1; PGK1 (PHOSPHOGLYCERATE KINASE 1); phosphoglycerate kinase; K00927 phosphoglycerate kinase [EC:2.7.2.3]	GRMZM2G089136_P01	Phosphoglycerate kinase	LOC_Os05g41640.2	phosphoglycerate kinase protein, putative, expressed	rcu:RCOM_1574580	phosphoglycerate_kinase,_putative_(EC:2.7.2.3);_K00927_phosphoglycerate_kinase_[EC:2.7.2.3]	SGN-U269260	phosphoglycerate kinase precursor [Solanum tuberosum]
006605_008680	2.7.2.3	phosphoglycerate kinase	cassava4.1_008680m		phosphoglycerate kinase 1					LOC_Os05g41640.3	phosphoglycerate kinase protein, putative, expressed
009003_009003	2.7.2.3	phosphoglycerate kinase	cassava4.1_009003m	2.7.2.3	phosphoglycerate kinase	AT1G79550	PGK; PGK (PHOSPHOGLYCERATE KINASE); phosphoglycerate kinase (EC:2.7.7.2 2.7.2.3); K00927 phosphoglycerate kinase [EC:2.7.2.3]			LOC_Os06g45710.1	phosphoglycerate kinase protein, putative, expressed	rcu:RCOM_1574570	phosphoglycerate_kinase,_putative_(EC:2.7.2.3);_K00927_phosphoglycerate_kinase_[EC:2.7.2.3]	SGN-U268934	unknown [Solanum tuberosum]
009020_009020	2.7.2.3	phosphoglycerate kinase	cassava4.1_009020m	2.7.2.3	phosphoglycerate kinase	AT1G79550	PGK; PGK (PHOSPHOGLYCERATE KINASE); phosphoglycerate kinase (EC:2.7.7.2 2.7.2.3); K00927 phosphoglycerate kinase [EC:2.7.2.3]			LOC_Os06g45710.1	phosphoglycerate kinase protein, putative, expressed	rcu:RCOM_1574570	phosphoglycerate_kinase,_putative_(EC:2.7.2.3);_K00927_phosphoglycerate_kinase_[EC:2.7.2.3]	SGN-U268934	unknown [Solanum tuberosum]
001568_001568	2.7.9.1	pyruvate , phosphatekinase	cassava4.1_001568m	2.7.9.1	pyruvate orthophosphate dikinase	AT4G15530	PPDK; PPDK (pyruvate orthophosphate dikinase); kinase/ pyruvate, phosphate dikinase; K01006 pyruvate,orthophosphate dikinase [EC:2.7.9.1]			LOC_Os05g33570.1	pyruvate, phosphate dikinase, chloroplast precursor, putative, expressed	rcu:RCOM_0678910	pyruvate,_phosphate_dikinase,_chloroplast,_putative_(EC:2.7.9.1);_K01006_pyruvate,orthophosphate_dikinase_[EC:2.7.9.1]
008668_008668	3.1.3.11	fructose-biphosphatase	cassava4.1_008668m	3.1.3.11	high cyclic electron flow 1	AT3G54050	fructose-1,6-bisphosphatase, putative / D-fructose-1,6-bisphosphate 1-phosphohydrolase, putative / FBPase, putative (EC:3.1.3.11); K03841 fructose-1,6-bisphosphatase I [EC:3.1.3.11]	GRMZM2G306732_P01	Fructose-1,6-bisphosphatase	LOC_Os03g16050.1	fructose-1,6-bisphosphatase, putative, expressed	rcu:RCOM_0086620	fructose-1,6-bisphosphatase,_putative_(EC:1.3.1.74);_K03841_fructose-1,6-bisphosphatase_I_[EC:3.1.3.11]	SGN-U270156	fructose-1,6-bisphosphatase precursor [Solanum tuberosum]
008978_008978	3.1.3.11	fructose-biphosphatase	cassava4.1_008978m	3.1.3.11	Inositol monophosphatase family protein	AT5G64380	fructose-1,6-bisphosphatase family protein (EC:3.1.3.11)	GRMZM2G095287_P01	Fructose-1,6-bisphosphatase	LOC_Os06g45370.1	fructose-1,6-bisphosphatase, putative, expressed	rcu:RCOM_0449370	fructose-1,6-bisphosphatase,_putative_(EC:3.1.3.11);_K03841_fructose-1,6-bisphosphatase_I_[EC:3.1.3.11]
009376_011368	3.1.3.11	fructose-biphosphatase	cassava4.1_011368m		sedoheptulose-bisphosphatase					LOC_Os04g16680.1	fructose-1,6-bisphosphatase, putative, expressed			SGN-U272248	chloroplast sedoheptulose-1,7-bisphosphatase [Solanum lycopersicum]
011197_011197	3.1.3.11	fructose-biphosphatase	cassava4.1_011197m	3.1.3.11	Inositol monophosphatase family protein	AT1G43670	fructose-1,6-bisphosphatase, putative / D-fructose-1,6-bisphosphate 1-phosphohydrolase, putative / FBPase, putative (EC:3.1.3.11); K03841 fructose-1,6-bisphosphatase I [EC:3.1.3.11]			LOC_Os01g64660.2	fructose-1,6-bisphosphatase, putative, expressed	rcu:RCOM_0454000	Fructose-1,6-bisphosphatase,_cytosolic,_putative_(EC:1.3.1.74);_K03841_fructose-1,6-bisphosphatase_I_[EC:3.1.3.11]	SGN-U269228	RecName: Full=Fructose-1,6-bisphosphatase, cytosolic
014243_014243	3.1.3.11	fructose-biphosphatase	cassava4.1_014243m		Inositol monophosphatase family protein					LOC_Os01g64660.1	fructose-1,6-bisphosphatase, putative, expressed
030397_030397	3.1.3.11	fructose-biphosphatase	cassava4.1_030397m	3.1.3.11	high cyclic electron flow 1	AT3G54050	fructose-1,6-bisphosphatase, putative / D-fructose-1,6-bisphosphate 1-phosphohydrolase, putative / FBPase, putative (EC:3.1.3.11); K03841 fructose-1,6-bisphosphatase I [EC:3.1.3.11]	GRMZM2G306732_P01	Fructose-1,6-bisphosphatase	LOC_Os03g16050.1	fructose-1,6-bisphosphatase, putative, expressed	rcu:RCOM_0086620	fructose-1,6-bisphosphatase,_putative_(EC:1.3.1.74);_K03841_fructose-1,6-bisphosphatase_I_[EC:3.1.3.11]	SGN-U270156	fructose-1,6-bisphosphatase precursor [Solanum tuberosum]
009376_009376	3.1.3.37	sedoheptulose bisphosphatase	cassava4.1_009376m	3.1.3.37	sedoheptulose-bisphosphatase	AT3G55800	SBPASE; SBPASE (sedoheptulose-bisphosphatase); phosphoric ester hydrolase/ sedoheptulose-bisphosphatase (EC:3.1.3.37); K01100 sedoheptulose-bisphosphatase [EC:3.1.3.37]			LOC_Os04g16680.1	fructose-1,6-bisphosphatase, putative, expressed			SGN-U272248	chloroplast sedoheptulose-1,7-bisphosphatase [Solanum lycopersicum]
009395_009395	3.1.3.37	sedoheptulose bisphosphatase	cassava4.1_009395m	3.1.3.37	sedoheptulose-bisphosphatase	AT3G55800	SBPASE; SBPASE (sedoheptulose-bisphosphatase); phosphoric ester hydrolase/ sedoheptulose-bisphosphatase (EC:3.1.3.37); K01100 sedoheptulose-bisphosphatase [EC:3.1.3.37]			LOC_Os04g16680.1	fructose-1,6-bisphosphatase, putative, expressed			SGN-U272248	chloroplast sedoheptulose-1,7-bisphosphatase [Solanum lycopersicum]
000725_000725	4.1.1.31	phosphoenolpyruvate carboxylase	cassava4.1_000725m	4.1.1.31	phosphoenolpyruvate carboxylase 4	AT1G68750	ATPPC4; ATPPC4; phosphoenolpyruvate carboxylase; K01595 phosphoenolpyruvate carboxylase [EC:4.1.1.31]			LOC_Os01g02050.1	phosphoenolpyruvate carboxylase, putative, expressed
000725_000836	4.1.1.31	phosphoenolpyruvate carboxylase	cassava4.1_000836m	4.1.1.31	phosphoenolpyruvate carboxylase 4	AT1G68750	ATPPC4; ATPPC4; phosphoenolpyruvate carboxylase; K01595 phosphoenolpyruvate carboxylase [EC:4.1.1.31]			LOC_Os01g02050.1	phosphoenolpyruvate carboxylase, putative, expressed	rcu:RCOM_0704240	hypothetical_protein;_K01595_phosphoenolpyruvate_carboxylase_[EC:4.1.1.31]
001045_001045	4.1.1.31	phosphoenolpyruvate carboxylase	cassava4.1_001045m	4.1.1.31	phosphoenolpyruvate carboxylase 3	AT3G14940	ATPPC3; ATPPC3 (PHOSPHOENOLPYRUVATE CARBOXYLASE 3); phosphoenolpyruvate carboxylase; K01595 phosphoenolpyruvate carboxylase [EC:4.1.1.31]	GRMZM2G473001_P01	Phosphoenolpyruvate carboxylase	LOC_Os08g27840.1	phosphoenolpyruvate carboxylase, putative, expressed			SGN-U270732	RecName: Full=Phosphoenolpyruvate carboxylase
001047_001047	4.1.1.31	phosphoenolpyruvate carboxylase	cassava4.1_001047m	4.1.1.31	phosphoenolpyruvate carboxylase 1	AT1G53310	ATPPC1; ATPPC1 (PHOSPHOENOLPYRUVATE CARBOXYLASE 1); catalytic/ phosphoenolpyruvate carboxylase; K01595 phosphoenolpyruvate carboxylase [EC:4.1.1.31]	GRMZM2G473001_P01	Phosphoenolpyruvate carboxylase	LOC_Os08g27840.1	phosphoenolpyruvate carboxylase, putative, expressed			SGN-U270732	RecName: Full=Phosphoenolpyruvate carboxylase
001050_001050	4.1.1.31	phosphoenolpyruvate carboxylase	cassava4.1_001050m	4.1.1.31	phosphoenolpyruvate carboxylase 3	AT3G14940	ATPPC3; ATPPC3 (PHOSPHOENOLPYRUVATE CARBOXYLASE 3); phosphoenolpyruvate carboxylase; K01595 phosphoenolpyruvate carboxylase [EC:4.1.1.31]	GRMZM2G473001_P01	Phosphoenolpyruvate carboxylase	LOC_Os08g27840.1	phosphoenolpyruvate carboxylase, putative, expressed			SGN-U270732	RecName: Full=Phosphoenolpyruvate carboxylase
017170_017170	4.1.1.39	ribulose bisphosphate carboxylase	cassava4.1_017170m	4.1.1.39	ribulose bisphosphate carboxylase small chain 1A	AT1G67090	RBCS1A; RBCS1A (RIBULOSE BISPHOSPHATE CARBOXYLASE SMALL CHAIN 1A); copper ion binding / ribulose-bisphosphate carboxylase (EC:4.1.1.39); K01602 ribulose-bisphosphate carboxylase small chain [EC:4.1.1.39]	GRMZM2G098520_P01	Ribulose bisphosphate carboxylase, small chain	LOC_Os12g19381.1	ribulose bisphosphate carboxylase small chain, chloroplast precursor, putative, expressed	rcu:RCOM_1158790	Ribulose_bisphosphate_carboxylase_small_chain,_chloroplast_precursor,_putative_(EC:4.1.1.39);_K01602_ribulose-bisphosphate_carboxylase_small_chain_[EC:4.1.1.39]	SGN-U281209	RecName: Full=Ribulose bisphosphate carboxylase small chain C, chloroplastic
017170_017372	4.1.1.39	ribulose bisphosphate carboxylase	cassava4.1_017372m		Ribulose bisphosphate carboxylase (small chain) family protein			GRMZM2G098520_P01	Ribulose bisphosphate carboxylase, small chain			rcu:RCOM_1158790	Ribulose_bisphosphate_carboxylase_small_chain,_chloroplast_precursor,_putative_(EC:4.1.1.39);_K01602_ribulose-bisphosphate_carboxylase_small_chain_[EC:4.1.1.39]	SGN-U281209	RecName: Full=Ribulose bisphosphate carboxylase small chain C, chloroplastic
017243_017243	4.1.1.39	ribulose bisphosphate carboxylase	cassava4.1_017243m	4.1.1.39	Ribulose bisphosphate carboxylase (small chain) family protein	AT5G38430	ribulose bisphosphate carboxylase small chain 1B / RuBisCO small subunit 1B (RBCS-1B) (ATS1B) (EC:4.1.1.39); K01602 ribulose-bisphosphate carboxylase small chain [EC:4.1.1.39]	GRMZM2G098520_P01	Ribulose bisphosphate carboxylase, small chain	LOC_Os12g19381.1	ribulose bisphosphate carboxylase small chain, chloroplast precursor, putative, expressed	rcu:RCOM_1158790	Ribulose_bisphosphate_carboxylase_small_chain,_chloroplast_precursor,_putative_(EC:4.1.1.39);_K01602_ribulose-bisphosphate_carboxylase_small_chain_[EC:4.1.1.39]	SGN-U281207	RecName: Full=Ribulose bisphosphate carboxylase small chain 2C, chloroplastic
017243_018735	4.1.1.39	ribulose bisphosphate carboxylase	cassava4.1_018735m		Ribulose bisphosphate carboxylase (small chain) family protein	AT1G67090	RBCS1A; RBCS1A (RIBULOSE BISPHOSPHATE CARBOXYLASE SMALL CHAIN 1A); copper ion binding / ribulose-bisphosphate carboxylase (EC:4.1.1.39); K01602 ribulose-bisphosphate carboxylase small chain [EC:4.1.1.39]					rcu:RCOM_1158790	Ribulose_bisphosphate_carboxylase_small_chain,_chloroplast_precursor,_putative_(EC:4.1.1.39);_K01602_ribulose-bisphosphate_carboxylase_small_chain_[EC:4.1.1.39]	SGN-U281207	RecName: Full=Ribulose bisphosphate carboxylase small chain 2C, chloroplastic
017243_019542	4.1.1.39	ribulose bisphosphate carboxylase	cassava4.1_019542m		Ribulose bisphosphate carboxylase (small chain) family protein					LOC_Os12g17600.1	ribulose bisphosphate carboxylase small chain, chloroplast precursor, putative, expressed			SGN-U281207	RecName: Full=Ribulose bisphosphate carboxylase small chain 2C, chloroplastic
017330_017330	4.1.1.39	ribulose bisphosphate carboxylase	cassava4.1_017330m	4.1.1.39	ribulose-bisphosphate carboxylases					LOC_Os10g21268.1	ribulose bisphosphate carboxylase large chain precursor, putative, expressed
017647_017647	4.1.1.39	ribulose bisphosphate carboxylase	cassava4.1_017647m		Ribulose bisphosphate carboxylase (small chain) family protein	AT5G38430	ribulose bisphosphate carboxylase small chain 1B / RuBisCO small subunit 1B (RBCS-1B) (ATS1B) (EC:4.1.1.39); K01602 ribulose-bisphosphate carboxylase small chain [EC:4.1.1.39]	GRMZM2G098520_P01	Ribulose bisphosphate carboxylase, small chain	LOC_Os12g17600.1	ribulose bisphosphate carboxylase small chain, chloroplast precursor, putative, expressed	rcu:RCOM_1158790	Ribulose_bisphosphate_carboxylase_small_chain,_chloroplast_precursor,_putative_(EC:4.1.1.39);_K01602_ribulose-bisphosphate_carboxylase_small_chain_[EC:4.1.1.39]	SGN-U281366	RecName: Full=Ribulose bisphosphate carboxylase small chain 2A, chloroplastic
020254_020254	4.1.1.39	ribulose bisphosphate carboxylase	cassava4.1_020254m		ribulose-bisphosphate carboxylases					LOC_Os10g21268.1	ribulose bisphosphate carboxylase large chain precursor, putative, expressed
023305_023305	4.1.1.39	ribulose bisphosphate carboxylase	cassava4.1_023305m		ribulose-bisphosphate carboxylases					LOC_Os10g21268.1	ribulose bisphosphate carboxylase large chain precursor, putative, expressed
004362_004362	4.1.1.49	phosphoenolpyruvate carboxykinase (ATP)	cassava4.1_004362m	4.1.1.49	phosphoenolpyruvate carboxykinase 1	AT4G37870	PCK1; PCK1 (PHOSPHOENOLPYRUVATE CARBOXYKINASE 1); ATP binding / phosphoenolpyruvate carboxykinase (ATP)/ phosphoenolpyruvate carboxykinase/ purine nucleotide binding (EC:4.1.1.49); K01610 phosphoenolpyruvate carboxykinase (ATP) [EC:4.1.1.49]			LOC_Os03g15050.2	phosphoenolpyruvate carboxykinase, putative, expressed
030131_030131	4.1.1.49	phosphoenolpyruvate carboxykinase (ATP)	cassava4.1_030131m	4.1.1.49	phosphoenolpyruvate carboxykinase 1	AT4G37870	PCK1; PCK1 (PHOSPHOENOLPYRUVATE CARBOXYKINASE 1); ATP binding / phosphoenolpyruvate carboxykinase (ATP)/ phosphoenolpyruvate carboxykinase/ purine nucleotide binding (EC:4.1.1.49); K01610 phosphoenolpyruvate carboxykinase (ATP) [EC:4.1.1.49]			LOC_Os03g15050.2	phosphoenolpyruvate carboxykinase, putative, expressed
033411_033411	4.1.1.49	phosphoenolpyruvate carboxykinase (ATP)	cassava4.1_033411m	4.1.1.49	phosphoenolpyruvate carboxykinase 1	AT4G37870	PCK1; PCK1 (PHOSPHOENOLPYRUVATE CARBOXYKINASE 1); ATP binding / phosphoenolpyruvate carboxykinase (ATP)/ phosphoenolpyruvate carboxykinase/ purine nucleotide binding (EC:4.1.1.49); K01610 phosphoenolpyruvate carboxykinase (ATP) [EC:4.1.1.49]			LOC_Os03g15050.2	phosphoenolpyruvate carboxykinase, putative, expressed
009140_009140	4.1.2.13	fructose-bisphosphate aldolase	cassava4.1_009140m	4.1.2.13	fructose-bisphosphate aldolase 2	AT4G38970	fructose-bisphosphate aldolase, putative; K01623 fructose-bisphosphate aldolase, class I [EC:4.1.2.13]	GRMZM2G046284_P01	Fructose-bisphosphate aldolase, class-I	LOC_Os11g07020.1	fructose-bisphospate aldolase isozyme, putative, expressed	rcu:RCOM_0577600	fructose-bisphosphate_aldolase,_putative_(EC:4.1.2.13);_K01623_fructose-bisphosphate_aldolase,_class_I_[EC:4.1.2.13]	SGN-U268532	plastidic aldolase [Solanum tuberosum]
009140_010757	4.1.2.13	fructose-bisphosphate aldolase	cassava4.1_010757m	4.1.2.13	fructose-bisphosphate aldolase 2					LOC_Os11g07020.1	fructose-bisphospate aldolase isozyme, putative, expressed			SGN-U268532	plastidic aldolase [Solanum tuberosum]
009143_009143	4.1.2.13	fructose-bisphosphate aldolase	cassava4.1_009143m	4.1.2.13	fructose-bisphosphate aldolase 2	AT4G38970	fructose-bisphosphate aldolase, putative; K01623 fructose-bisphosphate aldolase, class I [EC:4.1.2.13]	GRMZM2G046284_P01	Fructose-bisphosphate aldolase, class-I	LOC_Os11g07020.1	fructose-bisphospate aldolase isozyme, putative, expressed	rcu:RCOM_0577600	fructose-bisphosphate_aldolase,_putative_(EC:4.1.2.13);_K01623_fructose-bisphosphate_aldolase,_class_I_[EC:4.1.2.13]	SGN-U268532	plastidic aldolase [Solanum tuberosum]
009143_012302	4.1.2.13	fructose-bisphosphate aldolase	cassava4.1_012302m	4.1.2.13	fructose-bisphosphate aldolase 2					LOC_Os11g07020.1	fructose-bisphospate aldolase isozyme, putative, expressed			SGN-U268532	plastidic aldolase [Solanum tuberosum]
009163_009163	4.1.2.13	fructose-bisphosphate aldolase	cassava4.1_009163m		fructose-bisphosphate aldolase 2	AT4G38970	fructose-bisphosphate aldolase, putative; K01623 fructose-bisphosphate aldolase, class I [EC:4.1.2.13]	GRMZM2G046284_P01	Fructose-bisphosphate aldolase, class-I	LOC_Os11g07020.1	fructose-bisphospate aldolase isozyme, putative, expressed	rcu:RCOM_0577600	fructose-bisphosphate_aldolase,_putative_(EC:4.1.2.13);_K01623_fructose-bisphosphate_aldolase,_class_I_[EC:4.1.2.13]	SGN-U268532	plastidic aldolase [Solanum tuberosum]
009163_012348	4.1.2.13	fructose-bisphosphate aldolase	cassava4.1_012348m		fructose-bisphosphate aldolase 2					LOC_Os11g07020.1	fructose-bisphospate aldolase isozyme, putative, expressed			SGN-U268532	plastidic aldolase [Solanum tuberosum]
009217_009217	4.1.2.13	fructose-bisphosphate aldolase	cassava4.1_009217m	4.1.2.13	Aldolase superfamily protein	AT2G01140	fructose-bisphosphate aldolase, putative (EC:4.1.2.13); K01623 fructose-bisphosphate aldolase, class I [EC:4.1.2.13]	GRMZM2G089365_P01	Fructose-bisphosphate aldolase, class-I	LOC_Os01g02880.1	fructose-bisphospate aldolase isozyme, putative, expressed	rcu:RCOM_0577600	fructose-bisphosphate_aldolase,_putative_(EC:4.1.2.13);_K01623_fructose-bisphosphate_aldolase,_class_I_[EC:4.1.2.13]	SGN-U268532	plastidic aldolase [Solanum tuberosum]
009233_009233	4.1.2.13	fructose-bisphosphate aldolase	cassava4.1_009233m	4.1.2.13	Aldolase superfamily protein	AT2G01140	fructose-bisphosphate aldolase, putative (EC:4.1.2.13); K01623 fructose-bisphosphate aldolase, class I [EC:4.1.2.13]	GRMZM2G089365_P01	Fructose-bisphosphate aldolase, class-I	LOC_Os01g02880.1	fructose-bisphospate aldolase isozyme, putative, expressed	rcu:RCOM_0577600	fructose-bisphosphate_aldolase,_putative_(EC:4.1.2.13);_K01623_fructose-bisphosphate_aldolase,_class_I_[EC:4.1.2.13]	SGN-U268532	plastidic aldolase [Solanum tuberosum]
010502_010502	4.1.2.13	fructose-bisphosphate aldolase	cassava4.1_010502m	4.1.2.13	Aldolase superfamily protein	AT2G36460	fructose-bisphosphate aldolase, putative; K01623 fructose-bisphosphate aldolase, class I [EC:4.1.2.13]	GRMZM2G066024_P01	Fructose-bisphosphate aldolase, class-I	LOC_Os01g67860.1	fructose-bisphospate aldolase isozyme, putative, expressed	rcu:RCOM_1180710	fructose-bisphosphate_aldolase,_putative_(EC:4.1.2.13);_K01623_fructose-bisphosphate_aldolase,_class_I_[EC:4.1.2.13]	SGN-U269226	fructose-bisphosphate aldolase-like protein [Solanum tuberosum]
010509_010509	4.1.2.13	fructose-bisphosphate aldolase	cassava4.1_010509m	4.1.2.13	Aldolase superfamily protein	AT2G36460	fructose-bisphosphate aldolase, putative; K01623 fructose-bisphosphate aldolase, class I [EC:4.1.2.13]	GRMZM2G066024_P01	Fructose-bisphosphate aldolase, class-I	LOC_Os01g67860.1	fructose-bisphospate aldolase isozyme, putative, expressed	rcu:RCOM_1180710	fructose-bisphosphate_aldolase,_putative_(EC:4.1.2.13);_K01623_fructose-bisphosphate_aldolase,_class_I_[EC:4.1.2.13]	SGN-U269226	fructose-bisphosphate aldolase-like protein [Solanum tuberosum]
010509_013115	4.1.2.13	fructose-bisphosphate aldolase	cassava4.1_013115m	4.1.2.13	Aldolase superfamily protein					LOC_Os01g67860.1	fructose-bisphospate aldolase isozyme, putative, expressed			SGN-U269226	fructose-bisphosphate aldolase-like protein [Solanum tuberosum]
010561_010561	4.1.2.13	fructose-bisphosphate aldolase	cassava4.1_010561m	4.1.2.13	Aldolase superfamily protein	AT4G26530	fructose-bisphosphate aldolase, putative (EC:4.1.2.13); K01623 fructose-bisphosphate aldolase, class I [EC:4.1.2.13]	GRMZM2G066024_P01	Fructose-bisphosphate aldolase, class-I	LOC_Os06g40640.3	fructose-bisphospate aldolase isozyme, putative, expressed	rcu:RCOM_1538490	fructose-bisphosphate_aldolase,_putative_(EC:4.1.2.13);_K01623_fructose-bisphosphate_aldolase,_class_I_[EC:4.1.2.13]	SGN-U271292	fructose-bisphosphate aldolase [Glycine max]
022984_022984	4.1.2.13	fructose-bisphosphate aldolase	cassava4.1_022984m	4.1.2.13	Aldolase superfamily protein	AT3G52930	fructose-bisphosphate aldolase, putative (EC:4.1.2.13); K01623 fructose-bisphosphate aldolase, class I [EC:4.1.2.13]	GRMZM2G066024_P01	Fructose-bisphosphate aldolase, class-I	LOC_Os05g33380.1	fructose-bisphospate aldolase isozyme, putative, expressed	rcu:RCOM_1180710	fructose-bisphosphate_aldolase,_putative_(EC:4.1.2.13);_K01623_fructose-bisphosphate_aldolase,_class_I_[EC:4.1.2.13]	SGN-U269226	fructose-bisphosphate aldolase-like protein [Solanum tuberosum]
023513_023513	4.1.2.13	fructose-bisphosphate aldolase	cassava4.1_023513m	4.1.2.13	Aldolase superfamily protein	AT2G36460	fructose-bisphosphate aldolase, putative; K01623 fructose-bisphosphate aldolase, class I [EC:4.1.2.13]	GRMZM2G066024_P01	Fructose-bisphosphate aldolase, class-I	LOC_Os05g33380.1	fructose-bisphospate aldolase isozyme, putative, expressed	rcu:RCOM_1180710	fructose-bisphosphate_aldolase,_putative_(EC:4.1.2.13);_K01623_fructose-bisphosphate_aldolase,_class_I_[EC:4.1.2.13]	SGN-U269226	fructose-bisphosphate aldolase-like protein [Solanum tuberosum]
013479_013469	5.1.3.1	triose-phosphate isomerase	cassava4.1_013469m	5.1.3.1	D-ribulose-5-phosphate-3-epimerase	AT5G61410	RPE; RPE; catalytic/ ribulose-phosphate 3-epimerase (EC:5.1.3.1); K01783 ribulose-phosphate 3-epimerase [EC:5.1.3.1]	GRMZM2G026807_P01	Ribulose-phosphate 3-epimerase	LOC_Os03g07300.1	ribulose-phosphate 3-epimerase, chloroplast precursor, putative, expressed	rcu:RCOM_1471280	ribulose-5-phosphate-3-epimerase,_putative_(EC:5.1.3.1);_K01783_ribulose-phosphate_3-epimerase_[EC:5.1.3.1]	SGN-U269641	RecName: Full=Ribulose-phosphate 3-epimerase, chloroplastic
013479_013479	5.1.3.1	triose-phosphate isomerase	cassava4.1_013479m	5.1.3.1	D-ribulose-5-phosphate-3-epimerase	AT5G61410	RPE; RPE; catalytic/ ribulose-phosphate 3-epimerase (EC:5.1.3.1); K01783 ribulose-phosphate 3-epimerase [EC:5.1.3.1]	GRMZM2G026807_P01	Ribulose-phosphate 3-epimerase	LOC_Os03g07300.1	ribulose-phosphate 3-epimerase, chloroplast precursor, putative, expressed	rcu:RCOM_1471280	ribulose-5-phosphate-3-epimerase,_putative_(EC:5.1.3.1);_K01783_ribulose-phosphate_3-epimerase_[EC:5.1.3.1]	SGN-U269641	RecName: Full=Ribulose-phosphate 3-epimerase, chloroplastic
013479_015043	5.1.3.1	triose-phosphate isomerase	cassava4.1_015043m		D-ribulose-5-phosphate-3-epimerase	AT5G61410	RPE; RPE; catalytic/ ribulose-phosphate 3-epimerase (EC:5.1.3.1); K01783 ribulose-phosphate 3-epimerase [EC:5.1.3.1]	GRMZM2G026807_P01	Ribulose-phosphate 3-epimerase	LOC_Os03g07300.1	ribulose-phosphate 3-epimerase, chloroplast precursor, putative, expressed	rcu:RCOM_1471280	ribulose-5-phosphate-3-epimerase,_putative_(EC:5.1.3.1);_K01783_ribulose-phosphate_3-epimerase_[EC:5.1.3.1]	SGN-U269641	RecName: Full=Ribulose-phosphate 3-epimerase, chloroplastic
015561_015561	5.1.3.1	triose-phosphate isomerase	cassava4.1_015561m	5.1.3.1	Aldolase-type TIM barrel family protein	AT3G01850	ribulose-phosphate 3-epimerase, cytosolic, putative / pentose-5-phosphate 3-epimerase, putative (EC:5.1.3.1); K01783 ribulose-phosphate 3-epimerase [EC:5.1.3.1]	GRMZM2G083102_P02	Ribulose-phosphate 3-epimerase	LOC_Os09g32810.1	ribulose-phosphate 3-epimerase, putative, expressed	rcu:RCOM_1677790	ribulose-5-phosphate-3-epimerase,_putative_(EC:5.1.3.1);_K01783_ribulose-phosphate_3-epimerase_[EC:5.1.3.1]	SGN-U273753	predicted protein [Populus trichocarpa]
015573_015573	5.1.3.1	triose-phosphate isomerase	cassava4.1_015573m	5.1.3.1	Aldolase-type TIM barrel family protein	AT3G01850	ribulose-phosphate 3-epimerase, cytosolic, putative / pentose-5-phosphate 3-epimerase, putative (EC:5.1.3.1); K01783 ribulose-phosphate 3-epimerase [EC:5.1.3.1]	GRMZM2G083102_P02	Ribulose-phosphate 3-epimerase	LOC_Os09g32810.1	ribulose-phosphate 3-epimerase, putative, expressed	rcu:RCOM_1677790	ribulose-5-phosphate-3-epimerase,_putative_(EC:5.1.3.1);_K01783_ribulose-phosphate_3-epimerase_[EC:5.1.3.1]	SGN-U273753	predicted protein [Populus trichocarpa]
012016_012016	5.3.1.1	triose-phosphate isomerase	cassava4.1_012016m	5.3.1.1	triosephosphate isomerase	AT2G21170	TIM; TIM (TRIOSEPHOSPHATE ISOMERASE); catalytic/ triose-phosphate isomerase (EC:5.3.1.1); K01803 triosephosphate isomerase (TIM) [EC:5.3.1.1]			LOC_Os09g36450.1	triosephosphate isomerase, chloroplast precursor, putative, expressed			SGN-U268999	RecName: Full=Triosephosphate isomerase, chloroplastic
012057_012057	5.3.1.1	triose-phosphate isomerase	cassava4.1_012057m	5.3.1.1	triosephosphate isomerase	AT2G21170	TIM; TIM (TRIOSEPHOSPHATE ISOMERASE); catalytic/ triose-phosphate isomerase (EC:5.3.1.1); K01803 triosephosphate isomerase (TIM) [EC:5.3.1.1]			LOC_Os09g36450.1	triosephosphate isomerase, chloroplast precursor, putative, expressed			SGN-U268999	RecName: Full=Triosephosphate isomerase, chloroplastic
012057_013392	5.3.1.1	triose-phosphate isomerase	cassava4.1_013392m		triosephosphate isomerase	AT2G21170	TIM; TIM (TRIOSEPHOSPHATE ISOMERASE); catalytic/ triose-phosphate isomerase (EC:5.3.1.1); K01803 triosephosphate isomerase (TIM) [EC:5.3.1.1]			LOC_Os09g36450.1	triosephosphate isomerase, chloroplast precursor, putative, expressed			SGN-U268999	RecName: Full=Triosephosphate isomerase, chloroplastic
014432_014432	5.3.1.1	triose-phosphate isomerase	cassava4.1_014432m		triosephosphate isomerase	AT3G55440	TPI; TPI (TRIOSEPHOSPHATE ISOMERASE); triose-phosphate isomerase (EC:5.3.1.1); K01803 triosephosphate isomerase (TIM) [EC:5.3.1.1]	GRMZM2G030784_P02	Triosephosphate isomerase	LOC_Os01g05490.1	triosephosphate isomerase, cytosolic, putative, expressed	rcu:RCOM_0000900	triosephosphate_isomerase,_putative_(EC:5.3.1.1);_K01803_triosephosphate_isomerase_(TIM)_[EC:5.3.1.1]	SGN-U269333	triose phosphate isomerase cytosolic isoform-like [Solanum tuberosum]
014432_014528	5.3.1.1	triose-phosphate isomerase	cassava4.1_014528m		triosephosphate isomerase	AT3G55440	TPI; TPI (TRIOSEPHOSPHATE ISOMERASE); triose-phosphate isomerase (EC:5.3.1.1); K01803 triosephosphate isomerase (TIM) [EC:5.3.1.1]	GRMZM2G030784_P02	Triosephosphate isomerase	LOC_Os01g05490.1	triosephosphate isomerase, cytosolic, putative, expressed	rcu:RCOM_0000900	triosephosphate_isomerase,_putative_(EC:5.3.1.1);_K01803_triosephosphate_isomerase_(TIM)_[EC:5.3.1.1]	SGN-U269333	triose phosphate isomerase cytosolic isoform-like [Solanum tuberosum]
014454_014454	5.3.1.1	triose-phosphate isomerase	cassava4.1_014454m	5.3.1.1	triosephosphate isomerase	AT3G55440	TPI; TPI (TRIOSEPHOSPHATE ISOMERASE); triose-phosphate isomerase (EC:5.3.1.1); K01803 triosephosphate isomerase (TIM) [EC:5.3.1.1]	GRMZM2G030784_P02	Triosephosphate isomerase	LOC_Os01g05490.1	triosephosphate isomerase, cytosolic, putative, expressed	rcu:RCOM_0000900	triosephosphate_isomerase,_putative_(EC:5.3.1.1);_K01803_triosephosphate_isomerase_(TIM)_[EC:5.3.1.1]	SGN-U269333	triose phosphate isomerase cytosolic isoform-like [Solanum tuberosum]
014503_014503	5.3.1.1	triose-phosphate isomerase	cassava4.1_014503m		triosephosphate isomerase	AT3G55440	TPI; TPI (TRIOSEPHOSPHATE ISOMERASE); triose-phosphate isomerase (EC:5.3.1.1); K01803 triosephosphate isomerase (TIM) [EC:5.3.1.1]	GRMZM2G030784_P02	Triosephosphate isomerase	LOC_Os01g05490.1	triosephosphate isomerase, cytosolic, putative, expressed	rcu:RCOM_0000900	triosephosphate_isomerase,_putative_(EC:5.3.1.1);_K01803_triosephosphate_isomerase_(TIM)_[EC:5.3.1.1]	SGN-U269333	triose phosphate isomerase cytosolic isoform-like [Solanum tuberosum]
013281_013281	5.3.1.6	ribose-5-phosphate isomerase	cassava4.1_013281m	5.3.1.6	Ribose 5-phosphate isomerase, type A protein	AT3G04790	ribose 5-phosphate isomerase-related; K01807 ribose 5-phosphate isomerase A [EC:5.3.1.6]	GRMZM2G456086_P01	ribose-5-phosphate isomerase A, putative, expressed	LOC_Os07g08030.1	ribose-5-phosphate isomerase A, putative, expressed	rcu:RCOM_1090890	ribose-5-phosphate_isomerase,_putative_(EC:5.3.1.6);_K01807_ribose_5-phosphate_isomerase_A_[EC:5.3.1.6]	SGN-U275639	predicted protein [Populus trichocarpa] gi222858012|gb|EEE95559.1| predicted protein [Populus trichocarpa]
013820_013820	5.3.1.6	ribose-5-phosphate isomerase	cassava4.1_013820m	5.3.1.6	ribose-5-phosphate isomerase 2	AT2G01290	ribose-5-phosphate isomerase (EC:5.3.1.6); K01807 ribose 5-phosphate isomerase A [EC:5.3.1.6]	GRMZM2G456086_P01	ribose-5-phosphate isomerase A, putative, expressed	LOC_Os07g08030.1	ribose-5-phosphate isomerase A, putative, expressed	rcu:RCOM_1090890	ribose-5-phosphate_isomerase,_putative_(EC:5.3.1.6);_K01807_ribose_5-phosphate_isomerase_A_[EC:5.3.1.6]	SGN-U275639	predicted protein [Populus trichocarpa] gi222858012|gb|EEE95559.1| predicted protein [Populus trichocarpa]
014064_014064	5.3.1.6	ribose-5-phosphate isomerase	cassava4.1_014064m		ribose-5-phosphate isomerase 2	AT2G01290	ribose-5-phosphate isomerase (EC:5.3.1.6); K01807 ribose 5-phosphate isomerase A [EC:5.3.1.6]	GRMZM2G456086_P01	ribose-5-phosphate isomerase A, putative, expressed	LOC_Os07g08030.1	ribose-5-phosphate isomerase A, putative, expressed	rcu:RCOM_1090890	ribose-5-phosphate_isomerase,_putative_(EC:5.3.1.6);_K01807_ribose_5-phosphate_isomerase_A_[EC:5.3.1.6]	SGN-U275639	predicted protein [Populus trichocarpa] gi222858012|gb|EEE95559.1| predicted protein [Populus trichocarpa]
014596_014596	5.3.1.6	ribose-5-phosphate isomerase	cassava4.1_014596m		ribose-5-phosphate isomerase 2	AT1G71100	RSW10; RSW10 (RADIAL SWELLING 10); ribose-5-phosphate isomerase (EC:5.3.1.6); K01807 ribose 5-phosphate isomerase A [EC:5.3.1.6]	GRMZM2G456086_P01	ribose-5-phosphate isomerase A, putative, expressed	LOC_Os07g08030.1	ribose-5-phosphate isomerase A, putative, expressed	rcu:RCOM_1090890	ribose-5-phosphate_isomerase,_putative_(EC:5.3.1.6);_K01807_ribose_5-phosphate_isomerase_A_[EC:5.3.1.6]	SGN-U275639	predicted protein [Populus trichocarpa] gi222858012|gb|EEE95559.1| predicted protein [Populus trichocarpa]
027961_027961	5.3.1.6	ribose-5-phosphate isomerase	cassava4.1_027961m	5.3.1.6	Ribose 5-phosphate isomerase, type A protein	AT3G04790	ribose 5-phosphate isomerase-related; K01807 ribose 5-phosphate isomerase A [EC:5.3.1.6]	GRMZM2G456086_P01	ribose-5-phosphate isomerase A, putative, expressed	LOC_Os07g08030.1	ribose-5-phosphate isomerase A, putative, expressed			SGN-U275639	predicted protein [Populus trichocarpa] gi222858012|gb|EEE95559.1| predicted protein [Populus trichocarpa]
