# Supplementary material for: Starch biosynthesis in cassava: a genome-based pathway reconstruction and its exploitation in data integration
Source: BMC Syst Biol. 2013 Aug 10;7:75. doi: 10.1186/1752-0509-7-75 (PMC3847483; doi:10.1186/1752-0509-7-75)
Supplement: Additional file 5 — The complete results of the protein motif analysis visualized in the interactive pathway maps as exemplified in Figure 5 . [file 1752-0509-7-75-S5.zip]

Archive with 7 entries (7 files):
- SB pathway_HTML_22Feb13/Calvin.html
- SB pathway_HTML_22Feb13/calvin.png
- SB pathway_HTML_22Feb13/Starch synthesis.html
- SB pathway_HTML_22Feb13/starch synthesis.png
- SB pathway_HTML_22Feb13/Sucrose synthesis.html
- SB pathway_HTML_22Feb13/sucrose synthesis.png
- SB pathway_HTML_22Feb13/Supplement_CDD motif description_12Feb2012.xlsx
