# Supplementary material for: Starch biosynthesis in cassava: a genome-based pathway reconstruction and its exploitation in data integration
Source: BMC Syst Biol. 2013 Aug 10;7:75. doi: 10.1186/1752-0509-7-75 (PMC3847483; doi:10.1186/1752-0509-7-75)
Supplement: Additional file 5 — The complete results of the protein motif analysis visualized in the interactive pathway maps as exemplified in Figure 5 . [file 1752-0509-7-75-S5.zip › SB pathway_HTML_22Feb13/Supplement_CDD motif description_12Feb2012.xlsx]

## Sheet: Sheet1
Hit type	Accession	Short name	superfamily	Definition
specific	cd00288	Pyruvate_Kinase	cl09155	Pyruvate kinase (PK): Large allosteric enzyme that regulates glycolysis through binding of the substrate, phosphoenolpyruvate, and one or more allosteric effectors. Like other allosteric enzymes, PK has a high substrate affinity R state and a low affinity T state. PK exists as several different isozymes, depending on organism and tissue type. In mammals, there are four PK isozymes: R, found in re…
specific	cd00484	PEPCK_ATP	cl00270	Phosphoenolpyruvate carboxykinase (PEPCK), a critical gluconeogenic enzyme, catalyzes the first committed step in the diversion of tricarboxylic acid cycle intermediates toward gluconeogenesis. It catalyzes the reversible decarboxylation and phosphorylation of oxaloacetate to yield phosphoenolpyruvate and carbon dioxide, using a nucleotide molecule (ATP) for the phosphoryl transfer, and has a str…
specific	cd00948	FBP_aldolase_I_a	cl09108	Fructose-1,6-bisphosphate aldolase; Fructose-1,6-bisphosphate aldolase. The enzyme catalyzes the cleavage of fructose 1,6-bisphosphate to glyceraldehyde 3-phosphate and dihydroxyacetone phosphate (DHAP). This family includes proteins found in vertebrates, plants, and bacterial plant pathogens. Mutations in the aldolase genes in humans cause hemolytic anemia and hereditary fructose intolerance. Th…
specific	cd00354	FBPase	cl00289	Fructose-1,6-bisphosphatase, an enzyme that catalyzes the hydrolysis of fructose-1,6-biphosphate into fructose-6-phosphate and is critical in gluconeogenesis pathway. The alignment model also includes chloroplastic FBPases and sedoheptulose-1,7-biphosphatases that play a role in pentose phosphate pathway (Calvin cycle).
specific	cd02012	TPP_TK	cl01629	Thiamine pyrophosphate (TPP) family, Transketolase (TK) subfamily, TPP-binding module; TK catalyzes the transfer of a two-carbon unit from ketose phosphates to aldose phosphates. In heterotrophic organisms, TK provides a link between glycolysis and the pentose phosphate pathway and provides precursors for nucleotide, aromatic amino acid and vitamin biosynthesis. In addition, the enzyme plays a ce…
specific	cd07033	TPP_PYR_DXS_TK_like	cl11410	Pyrimidine (PYR) binding domain of 1-deoxy-D-xylulose-5-phosphate synthase (DXS), transketolase (TK), and related proteins.; Thiamine pyrophosphate (TPP) family, pyrimidine (PYR) binding domain of 1-deoxy-D-xylulose-5-phosphate synthase (DXS), transketolase (TK), and the beta subunits of the E1 component of the human pyruvate dehydrogenase complex (E1- PDHc), subfamily. The PYR domain is found in…
specific	cd07036	TPP_PYR_E1-PDHc-beta_like	cl11410	Pyrimidine (PYR) binding domain of the beta subunits of the E1 components of human pyruvate dehydrogenase complex (E1- PDHc) and related proteins.; Thiamine pyrophosphate (TPP) family, pyrimidine (PYR) binding domain of the beta subunits of the E1 components of: human pyruvate dehydrogenase complex (E1- PDHc), the acetoin dehydrogenase complex (ADC), and the branched chain alpha-keto acid dehydro…
specific	cd01398	RPI_A	cl00339	RPI_A: Ribose 5-phosphate isomerase type A (RPI_A) subfamily; RPI catalyzes the reversible conversion of ribose-5-phosphate to ribulose 5-phosphate, the first step of the non-oxidative branch of the pentose phosphate pathway. This reaction leads to the conversion of phosphosugars into glycolysis intermediates, which are precursors for the synthesis of amino acids, vitamins, nucleotides, and cell …
specific	cd02026	PRK	cl09099	Phosphoribulokinase (PRK) is an enzyme involved in the Benson-Calvin cycle in chloroplasts or photosynthetic prokaryotes. This enzyme catalyzes the phosphorylation of D-ribulose 5-phosphate to form D-ribulose 1, 5-biphosphate, using ATP and NADPH produced by the primary reactions of photosynthesis.
specific	cd00429	RPE	cl09108	Ribulose-5-phosphate 3-epimerase (RPE). This enzyme catalyses the interconversion of D-ribulose 5-phosphate (Ru5P) into D-xylulose 5-phosphate, as part of the Calvin cycle (reductive pentose phosphate pathway) in chloroplasts and in the oxidative pentose phosphate pathway. In the Calvin cycle Ru5P is phosphorylated by phosphoribulose kinase to ribulose-1,5-bisphosphate, which in turn is used by R…
specific	cd03527	RuBisCO_small	cl01843	Ribulose bisphosphate carboxylase/oxygenase (Rubisco), small subunit. Rubisco is a bifunctional enzyme catalyzes the initial steps of two opposing metabolic pathways: photosynthetic carbon fixation and the competing process of photorespiration. Rubisco Form I, present in plants and green algae, is composed of eight large and eight small subunits. The nearly identical small subunits are encoded by…
specific	cd00318	Phosphoglycerate_kinase	cl00198	Phosphoglycerate kinase (PGK) is a monomeric enzyme which catalyzes the transfer of the high-energy phosphate group of 1,3-bisphosphoglycerate to ADP, forming ATP and 3-phosphoglycerate. This reaction represents the first of the two substrate-level phosphorylation events in the glycolytic pathway. Substrate-level phosphorylation is defined as production of ATP by a process, which is catalyzed by …
specific	cd05312	NAD_bind_1_malic_enz	cl09931	NAD(P) binding domain of malic enzyme (ME), subgroup 1; Malic enzyme (ME), a member of the amino acid dehydrogenase (DH)-like domain family, catalyzes the oxidative decarboxylation of L-malate to pyruvate in the presence of cations (typically Mg++ or Mn++) with the concomitant reduction of cofactor NAD+ or NADP+. ME has been found in all organisms, and plays important roles in diverse metabolic p…
specific	cd00609	AAT_like	cl00321	Aspartate aminotransferase family. This family belongs to pyridoxal phosphate (PLP)-dependent aspartate aminotransferase superfamily (fold I). Pyridoxal phosphate combines with an alpha-amino acid to form a compound called a Schiff base or aldimine intermediate, which depending on the reaction, is the substrate in four kinds of reactions (1) transamination (movement of amino groups), (2) racemiza…
specific	cd01337	MDH_glyoxysomal_mitochondrial	cl09931	Glyoxysomal and mitochondrial malate dehydrogenases; MDH is one of the key enzymes in the citric acid cycle, facilitating both the conversion of malate to oxaloacetate and replenishing levels of oxalacetate by reductive carboxylation of pyruvate. Members of this subfamily are localized to the glycosome and mitochondria. MDHs are part of the NAD(P)-binding Rossmann fold superfamily, which includes…
specific	cd01336	MDH_cytoplasmic_cytosolic	cl09931	Cytoplasmic and cytosolic Malate dehydrogenases; MDH is one of the key enzymes in the citric acid cycle, facilitating both the conversion of malate to oxaloacetate and replenishing levels of oxalacetate by reductive carboxylation of pyruvate. Members of this subfamily are eukaryotic MDHs localized to the cytoplasm and cytosol. MDHs are part of the NAD(P)-binding Rossmann fold superfamily, which i…
specific	cd05815	CBM20_DPE2_repeat1	cl08281	Disproportionating enzyme 2 (DPE2), N-terminal CBM20 (carbohydrate-binding module, family 20) domain, repeat 1. DPE2 is a transglucosidase that is essential for the cytosolic metabolism of maltose in plant leaves at night. Maltose is an intermediate on the pathway from starch to sucrose and DPE2 is thought to metabolize the maltose that is exported from the chloroplast. DPE2 has two N-terminal CB…
specific	cd02860	Pullulanase_N_term	cl09101	Pullulanase domain N-terminus. Pullulanase (AKA dextrinase; alpha-dextrin endo-1,6-alpha glucosidase) is an enzyme with action similar to that of isoamylase; it cleaves 1,6-alpha-glucosidic linkages in pullulan, amylopectin, and glycogen, and in alpha-and beta-amylase limit-dextrins of amylopectin and glycogen. The N-terminus of pullulanase may be related to the immunoglobulin and/or fibronectin …
specific	cd01425	RPS2	cl00315	Ribosomal protein S2 (RPS2), involved in formation of the translation initiation complex, where it might contact the messenger RNA and several components of the ribosome. It has been shown that in Escherichia coli RPS2 is essential for the binding of ribosomal protein S1 to the 30s ribosomal subunit. In humans, most likely in all vertebrates, and perhaps in all metazoans, the protein also functio…
specific	cd00897	UGPase_euk	cl11394	Eukaryotic UGPase catalyses the synthesis of UDP-Glucose.; UGPase (UDP-Glucose Pyrophosphorylase) catalyzes the reversible production of UDP-Glucose and pyrophosphate (PPi) from Glucose-1-phosphate and UTP. UDP-glucose plays pivotal roles in galactose utilization, in glycogen synthesis, and in the synthesis of the carbohydrate moieties of glycolipids, glycoproteins, and proteoglycans. UGPase is f…
specific	cd03800	GT1_Sucrose_synthase	cl10013	This family is most closely related to the GT1 family of glycosyltransferases. The sucrose-phosphate synthases in this family may be unique to plants and photosynthetic bacteria. This enzyme catalyzes the synthesis of sucrose 6-phosphate from fructose 6-phosphate and uridine 5'-diphosphate-glucose, a key regulatory step of sucrose metabolism. The activity of this enzyme is regulated by phosphoryl…
specific	cd03085	PGM1	cl03757	Phosphoglucomutase 1 (PGM1) catalyzes the bidirectional interconversion of glucose-1-phosphate (G-1-P) and glucose-6-phosphate (G-6-P) via a glucose 1,6-diphosphate intermediate, an important metabolic step in prokaryotes and eukaryotes. In one direction, G-1-P produced from sucrose catabolism is converted to G-6-P, the first intermediate in glycolysis. In the other direction, conversion of G-6-P…
specific	cd03089	PMM_PGM	cl03757	The phosphomannomutase/phosphoglucomutase (PMM/PGM) bifunctional enzyme catalyzes the reversible conversion of 1-phospho to 6-phospho-sugars (e.g. between mannose-1-phosphate and mannose-6-phosphate or glucose-1-phosphate and glucose-6-phosphate) via a bisphosphorylated sugar intermediate. The reaction involves two phosphoryl transfers, with an intervening 180 degree reorientation of the reaction…
specific	cd08996	GH32_B_Fructosidase	cl14647	Glycosyl hydrolase family 32, beta-fructosidases; Glycosyl hydrolase family GH32 cleaves sucrose into fructose and glucose via beta-fructofuranosidase activity, producing invert sugar that is a mixture of dextrorotatory D-glucose and levorotatory D-fructose, thus named invertase (EC 3.2.1.26). This family also contains other fructofuranosidases such as inulinase (EC 3.2.1.7), exo-inulinase (EC 3.…
specific	cd05016	SIS_PGI_2	cl00389	Phosphoglucose isomerase (PGI) contains two SIS (Sugar ISomerase) domains. This classification is based on the alignment of the second SIS domain. PGI is a multifunctional enzyme which as an intracellular dimer catalyzes the reversible isomerization of glucose 6-phosphate to fructose 6-phosphate. As an extracellular protein, PGI also has functions equivalent to neuroleukin (NLK), autocrine motili…
specific	cd05015	SIS_PGI_1	cl00389	Phosphoglucose isomerase (PGI) contains two SIS (Sugar ISomerase) domains. This classification is based on the alignment of the first SIS domain. PGI is a multifunctional enzyme which as an intracellular dimer catalyzes the reversible isomerization of glucose 6-phosphate to fructose 6-phosphate. As an extracellular protein, PGI also has functions equivalent to neuroleukin (NLK), autocrine motilit…
specific	cd01167	bac_FRK	cl00192	Fructokinases (FRKs) mainly from bacteria and plants are enzymes with high specificity for fructose, as are all FRKs, but they catalyzes the conversion of fructose to fructose-6-phosphate, which is an entry point into glycolysis via conversion into glucose-6-phosphate. This is in contrast to FRKs [or ketohexokinases (KHKs)] from mammalia and halophilic archaebacteria, which phosphorylate fructose…
specific	cd02508	ADP_Glucose_PP	cl11394	ADP-glucose pyrophosphorylase is involved in the biosynthesis of glycogen or starch.; ADP-glucose pyrophosphorylase (glucose-1-phosphate adenylyltransferase) catalyzes a very important step in the biosynthesis of alpha 1,4-glucans (glycogen or starch) in bacteria and plants: synthesis of the activated glucosyl donor, ADP-glucose, from glucose-1-phosphate and ATP. ADP-glucose pyrophosphorylase is …
specific	cd04651	LbH_G1P_AT_C	cl00160	Glucose-1-phosphate adenylyltransferase, C-terminal Left-handed parallel beta helix (LbH) domain: Glucose-1-phosphate adenylyltransferase is also known as ADP-glucose synthase or ADP-glucose pyrophosphorylase. It catalyzes the first committed and rate-limiting step in starch biosynthesis in plants and glycogen biosynthesis in bacteria. It is the enzymatic site for regulation of storage polysaccha…
specific	cd03791	GT1_Glycogen_synthase_DULL1_like	cl10013	This family is most closely related to the GT1 family of glycosyltransferases. Glycogen synthase catalyzes the formation and elongation of the alpha-1,4-glucose backbone using ADP-glucose, the second and key step of glycogen biosynthesis. This family includes starch synthases of plants, such as DULL1 in Zea mays and glycogen synthases of various organisms.
specific	cd02854	Glycogen_branching_enzyme_like_N_term	cl09101	Glycogen branching enzyme-like N-terminus domain. Glycogen branching enzyme (AKA 1,4 alpha glucan branching enzyme) catalyzes the formation of alpha-1,6 branch points in either glycogen or starch by cleavage of the alpha-1,4 glucosidic linkage yielding a non-reducing end oligosaccharide chain and subsequent attachment to the alpha-1,6 position. By increasing the number of non-reducing ends glycog…
specific	cd02852	Isoamylase_N_term	cl09101	Isoamylase N-terminus domain. Isoamylase (aka glycogen 6-glucanohydrolase) is one of the starch-debranching enzymes that catalyzes the hydrolysis of alpha-1,6-glucosidic linkages specific in alpha-glucans such as amylopectin or glycogen. Isoamylase contains a bound calcium ion, but this is not in the same position as the conserved calcium ion that has been reported in other alpha-amylase family e…
specific	cd11341	AmyAc_Pullulanase_LD-like	cl07893	Alpha amylase catalytic domain found in Pullulanase (also called dextrinase; alpha-dextrin endo-1,6-alpha glucosidase), limit dextrinase, and related proteins; Pullulanase is an enzyme with action similar to that of isoamylase; it cleaves 1,6-alpha-glucosidic linkages in pullulan, amylopectin, and glycogen, and in alpha-and beta-amylase limit-dextrins of amylopectin and glycogen. Pullulanases are…
specific	cd04300	GT1_Glycogen_Phosphorylase	cl10013	This is a family of oligosaccharide phosphorylases. It includes yeast and mammalian glycogen phosphorylases, plant starch/glucan phosphorylase, as well as the maltodextrin phosphorylases of bacteria. The members of this family catalyze the breakdown of oligosaccharides into glucose-1-phosphate units. They are important allosteric enzymes in carbohydrate metabolism. The allosteric control mechanis…
Hit type	Accession	Short name	Definition
superfamily	cl09931	NADB_Rossmann superfamily	Rossmann-fold NAD(P)(+)-binding proteins; A large family of proteins that share a Rossmann-fold NAD(P)H/NAD(P)(+) binding (NADB) domain. The NADB domain is found in numerous dehydrogenases of metabolic pathways such as glycolysis, and many other redox enzymes. NAD binding involves numerous hydrogen-bonds and van der Waals contacts, in particular H-bonding of residues in a turn between the first s…
superfamily	cl02855	malic superfamily	Malic enzyme, N-terminal domain; Malic enzyme, N-terminal domain.
superfamily	cl09155	Pyruvate_Kinase superfamily	Pyruvate kinase (PK): Large allosteric enzyme that regulates glycolysis through binding of the substrate, phosphoenolpyruvate, and one or more allosteric effectors. Like other allosteric enzymes, PK has a high substrate affinity R state and a low affinity T state. PK exists as several different isozymes, depending on organism and tissue type. In mammals, there are four PK isozymes: R, found in re…
superfamily	cl00321	AAT_I superfamily	Aspartate aminotransferase (AAT) superfamily (fold type I) of pyridoxal phosphate (PLP)-dependent enzymes. PLP combines with an alpha-amino acid to form a compound called a Schiff base or aldimine intermediate, which depending on the reaction, is the substrate in four kinds of reactions (1) transamination (movement of amino groups), (2) racemization (redistribution of enantiomers), (3) decarboxyl…
superfamily	cl08318	PPDK_N superfamily	Pyruvate phosphate dikinase, PEP/pyruvate binding domain; This enzyme catalyzes the reversible conversion of ATP to AMP, pyrophosphate and phosphoenolpyruvate (PEP).
superfamily	cl01586	PEP-utilizers superfamily	PEP-utilising enzyme, mobile domain; This domain is a "swivelling" beta/beta/alpha domain which is thought to be mobile in all proteins known to contain it.
superfamily	cl14656	PEPcase superfamily	Phosphoenolpyruvate carboxylase; Phosphoenolpyruvate carboxylase.
superfamily	cl00270	PEPCK_HprK superfamily	Phosphoenolpyruvate carboxykinase (PEPCK), a critical gluconeogenic enzyme, catalyzes the first committed step in the diversion of tricarboxylic acid cycle intermediates toward gluconeogenesis. It catalyzes the reversible decarboxylation and phosphorylation of oxaloacetate to yield phosphoenolpyruvate and carbon dioxide, using a nucleotide molecule (ATP or GTP) for the phosphoryl transfer, and ha…
superfamily	cl09108	TIM_phosphate_binding superfamily	TIM barrel proteins share a structurally conserved phosphate binding motif and in general share an eight beta/alpha closed barrel structure. Specific for this family is the conserved phosphate binding site at the edges of strands 7 and 8. The phosphate comes either from the substrate, as in the case of inosine monophosphate dehydrogenase (IMPDH), or from ribulose-5-phosphate 3-epimerase (RPE) or …
superfamily	cl00289	FIG superfamily	FIG, FBPase/IMPase/glpX-like domain. A superfamily of metal-dependent phosphatases with various substrates. Fructose-1,6-bisphospatase (both the major and the glpX-encoded variant) hydrolyze fructose-1,6,-bisphosphate to fructose-6-phosphate in gluconeogenesis. Inositol-monophosphatases and inositol polyphosphatases play vital roles in eukaryotic signalling, as they participate in metabolizing th…
superfamily	cl01629	TPP_enzymes superfamily	Thiamine pyrophosphate (TPP) enzyme family, TPP-binding module; found in many key metabolic enzymes which use TPP (also known as thiamine diphosphate) as a cofactor. These enzymes include, among others, the E1 components of the pyruvate, the acetoin and the branched chain alpha-keto acid dehydrogenase complexes.
superfamily	cl11410	TPP_enzyme_PYR superfamily	Pyrimidine (PYR) binding domain of thiamine pyrophosphate (TPP)-dependent enzymes.; Thiamine pyrophosphate (TPP) family, pyrimidine (PYR) binding domain; found in many key metabolic enzymes which use TPP (also known as thiamine diphosphate) as a cofactor. TPP binds in the cleft formed by a PYR domain and a PP domain. The PYR domain, binds the aminopyrimidine ring of TPP, the PP domain binds the d…
superfamily	cl08363	Transketolase_C superfamily	Transketolase, C-terminal domain; The C-terminal domain of transketolase has been proposed as a regulatory molecule binding site.
superfamily	cl00339	SugarP_isomerase superfamily	SugarP_isomerase: Sugar Phosphate Isomerase family; includes type A ribose 5-phosphate isomerase (RPI_A), glucosamine-6-phosphate (GlcN6P) deaminase, and 6-phosphogluconolactonase (6PGL). RPI catalyzes the reversible conversion of ribose-5-phosphate to ribulose 5-phosphate, the first step of the non-oxidative branch of the pentose phosphate pathway. GlcN6P deaminase catalyzes the reversible conve…
superfamily	cl09099	P-loop_NTPase superfamily	P-loop containing Nucleoside Triphosphate Hydrolases; Members of the P-loop NTPase domain superfamily are characterized by a conserved nucleotide phosphate-binding motif, also referred to as the Walker A motif (GxxxxGK[S/T], where x is any residue), and the Walker B motif (hhhh[D/E], where h is a hydrophobic residue). The Walker A and B motifs bind the beta-gamma phosphate moiety of the bound nuc…
superfamily	cl01843	RuBisCO_small_like superfamily	Ribulose bisphosphate carboxylase/oxygenase (Rubisco), small subunit and related proteins. Rubisco is a bifunctional enzyme catalyzes the initial steps of two opposing metabolic pathways: photosynthetic carbon fixation and the competing process of photorespiration. Rubisco Form I, present in plants and green algae, is composed of eight large and eight small subunits. The nearly identical small su…
superfamily	cl13735	RbcS superfamily	Ribulose-1,5-bisphosphate carboxylase small subunit; This domain family is found in eukaryotes, and is approximately 40 amino acids in length. The family is found in association with pfam00101. There is a conserved APF sequence motif. There are two completely conserved residues (L and P) that may be functionally important. This family is the small subunit of ribulose-1,5-bisphosphate.
superfamily	cl08232	RuBisCO_large superfamily	Ribulose bisphosphate carboxylase large chain; Ribulose bisphosphate carboxylase (Rubisco) plays an important role in the Calvin reductive pentose phosphate pathway. It catalyzes the primary CO2 fixation step. Rubisco is activated by carbamylation of an active site lysine, stabilized by a divalent cation, which then catalyzes the proton abstraction from the substrate ribulose 1,5 bisphosphate (Ru…
superfamily	cl00198	Phosphoglycerate_kinase superfamily	Phosphoglycerate kinase (PGK) is a monomeric enzyme which catalyzes the transfer of the high-energy phosphate group of 1,3-bisphosphoglycerate to ADP, forming ATP and 3-phosphoglycerate. This reaction represents the first of the two substrate-level phosphorylation events in the glycolytic pathway. Substrate-level phosphorylation is defined as production of ATP by a process, which is catalyzed by …
superfamily	cl15856	Gp_dh_C superfamily	Glyceraldehyde 3-phosphate dehydrogenase, C-terminal domain; GAPDH is a tetrameric NAD-binding enzyme involved in glycolysis and glyconeogenesis. C-terminal domain is a mixed alpha/antiparallel beta fold.
superfamily	cl14670	CP12 superfamily	CP12 domain; The function of this domain is unknown, it does contain three conserved cysteines and a histidine, that suggests this may be a zinc binding domain (Bateman A pers. observation). This domain is found associated with CBS domains in some proteins pfam00571.
superfamily	cl06726	Alpha-amyl_C2 superfamily	Alpha-amylase C-terminal beta-sheet domain; This domain is organised as a five-stranded anti-parallel beta-sheet. It is the probable result of a decay of the common-fold.
superfamily	cl07893	Alpha-amylase superfamily	Alpha amylase, catalytic domain; Alpha amylase is classified as family 13 of the glycosyl hydrolases. The structure is an 8 stranded alpha/beta barrel containing the active site, interrupted by a ~70 a.a. calcium-binding domain protruding between beta strand 3 and alpha helix 3, and a carboxyl-terminal Greek key beta-barrel domain.
superfamily	cl08281	CBM20 superfamily	The family 20 carbohydrate-binding module (CBM20), also known as the starch-binding domain, is found in a large number of starch degrading enzymes including alpha-amylase, beta-amylase, glucoamylase, and CGTase (cyclodextrin glucanotransferase). CBM20 is also present in proteins that have a regulatory role in starch metabolism in plants (e.g. alpha-amylase) or glycogen metabolism in mammals (e.g.…
superfamily	cl00711	Glyco_hydro_77 superfamily	4-alpha-glucanotransferase; These enzymes EC:2.4.1.25 transfer a segment of a (1,4)-alpha-D-glucan to a new 4-position in an acceptor, which may be glucose or (1,4)-alpha-D-glucan.
superfamily	cl03185	Glyco_hydro_14 superfamily	Glycosyl hydrolase family 14; This family are beta amylases.
superfamily	cl05316	DUF822 superfamily	Plant protein of unknown function (DUF822); This family consists of the N terminal regions of several plant proteins of unknown function.
superfamily	cl13318	DUF3372 superfamily	Domain of unknown function (DUF3372); This domain is functionally uncharacterised. This domain is found in bacteria and eukaryotes. This presumed domain is about 170 amino acids in length.
superfamily	cl09101	E_set superfamily	E or "early" set of sugar utilizing enzymes which may be related to the immunoglobulin and/or fibronectin type III superfamilies. These domains are associated with different types of catalytic domains at either the N-terminal or C-terminal end. Members of this family include members of the alpha amylase family, sialidase, galactose oxidase, cellulase, cellulose, hyaluronate lyase, chitobiase, and…
superfamily	cl11394	Glyco_tranf_GTA_type superfamily	Glycosyltransferase family A (GT-A) includes diverse families of glycosyl transferases with a common GT-A type structural fold.; Glycosyltransferases (GTs) are enzymes that synthesize oligosaccharides, polysaccharides, and glycoconjugates by transferring the sugar moiety from an activated nucleotide-sugar donor to an acceptor molecule, which may be a growing oligosaccharide, a lipid, or a protein…
superfamily	cl00315	RPS2 superfamily	Ribosomal protein S2 (RPS2), involved in formation of the translation initiation complex, where it might contact the messenger RNA and several components of the ribosome. It has been shown that in Escherichia coli RPS2 is essential for the binding of ribosomal protein S1 to the 30s ribosomal subunit. In humans, most likely in all vertebrates, and perhaps in all metazoans, the protein also functio…
superfamily	cl10013	Glycosyltransferase_GTB_type superfamily	Glycosyltransferases catalyze the transfer of sugar moieties from activated donor molecules to specific acceptor molecules, forming glycosidic bonds. The acceptor molecule can be a lipid, a protein, a heterocyclic compound, or another carbohydrate residue. The structures of the formed glycoconjugates are extremely diverse, reflecting a wide range of biological functions. The members of this famil…
superfamily	cl08262	Hexokinase_1 superfamily	Hexokinase; Hexokinase (EC:2.7.1.1) contains two structurally similar domains represented by this family and pfam03727. Some members of the family have two copies of each of these domains.
superfamily	cl08402	Hexokinase_2 superfamily	Hexokinase; Hexokinase (EC:2.7.1.1) contains two structurally similar domains represented by this family and pfam00349. Some members of the family have two copies of each of these domains.
superfamily	cl03757	phosphohexomutase superfamily	The alpha-D-phosphohexomutase superfamily includes several related enzymes that catalyze a reversible intramolecular phosphoryl transfer on their sugar substrates. Members of this family include the phosphoglucomutases (PGM1 and PGM2), phosphoglucosamine mutase (PNGM), phosphoacetylglucosamine mutase (PAGM), the bacterial phosphomannomutase ManB, the bacterial phosphoglucosamine mutase GlmM, and …
superfamily	cl01801	Bac_rhamnosid superfamily	Bacterial alpha-L-rhamnosidase; This family consists of bacterial rhamnosidase A and B enzymes. L-Rhamnose is abundant in biomass as a common constituent of glycolipids and glycosides, such as plant pigments, pectic polysaccharides, gums or biosurfactants. Some rhamnosides are important bioactive compounds. For example, terpenyl glycosides, the glycosidic precursor of aromatic terpenoids, act as …
superfamily	cl14647	GH43_62_32_68 superfamily	Glycosyl hydrolase families: GH43, GH62, GH32, GH68; Members of the glycosyl hydrolase families 32, 43, 62 and 68 (GH32, GH43, GH62, GH68) all possess 5-bladed beta-propeller domains and comprise clans F and J, as classified by the carbohydrate-active enzymes database (CAZY). Clan F consists of families GH43 and GH62. GH43 includes beta-xylosidases, beta-xylanases, alpha-L-arabinases, and alpha-L…
superfamily	cl13304	DUF3357 superfamily	Domain of unknown function (DUF3357); This domain is functionally uncharacterised. This domain is found in eukaryotes. This presumed domain is typically between 96 to 119 amino acids in length.
superfamily	cl07030	Glyco_hydro_32C superfamily	Glycosyl hydrolases family 32 C terminal; This domain corresponds to the C terminal domain of glycosyl hydrolase family 32. It forms a beta sandwich module.
superfamily	cl00389	SIS superfamily	SIS domain. SIS (Sugar ISomerase) domains are found in many phosphosugar isomerases and phosphosugar binding proteins. SIS domains are also found in proteins that regulate the expression of genes involved in synthesis of phosphosugars.
superfamily	cl00357	NAT_SF superfamily	N-Acyltransferase superfamily: Various enzymes that characteristically catalyze the transfer of an acyl group to a substrate; NAT (N-Acyltransferase) is a large superfamily of enzymes that mostly catalyze the transfer of an acyl group to a substrate and are implicated in a variety of functions, ranging from bacterial antibiotic resistance to circadian rhythms in mammals. Members include GCN5-rela…
superfamily	cl00192	ribokinase_pfkB_like superfamily	ribokinase/pfkB superfamily: Kinases that accept a wide variety of substrates, including carbohydrates and aromatic small molecules, all are phosphorylated at a hydroxyl group. The superfamily includes ribokinase, fructokinase, ketohexokinase, 2-dehydro-3-deoxygluconokinase, 1-phosphofructokinase, the minor 6-phosphofructokinase (PfkB), inosine-guanosine kinase, and adenosine kinase. Even though …
superfamily	cl00160	LbetaH superfamily	Left-handed parallel beta-Helix (LbetaH or LbH) domain: The alignment contains 5 turns, each containing three imperfect tandem repeats of a hexapeptide repeat motif (X-[STAV]-X-[LIV]-[GAED]-X). Proteins containing hexapeptide repeats are often enzymes showing acyltransferase activity, however, some subfamilies in this hierarchy also show activities related to ion transport or translation initiati…
superfamily	cl12403	DUF2562 superfamily	Protein of unknown function (DUF2562); This protein of unknown function appears to be restricted to Mycobacterium spp.
superfamily	cl04060	CBM_25 superfamily	Carbohydrate binding domain (family 25); Carbohydrate binding domain (family 25).
superfamily	cl10824	BLOC1_2 superfamily	Biogenesis of lysosome-related organelles complex-1 subunit 2; Members of this family of proteins play a role in cellular proliferation, as well as in the biogenesis of specialized organelles of the endosomal-lysosomal system.
superfamily	cl02706	Alpha-amylase_C superfamily	Alpha amylase, C-terminal all-beta domain; Alpha amylase is classified as family 13 of the glycosyl hydrolases. The structure is an 8 stranded alpha/beta barrel containing the active site, interrupted by a ~70 a.a. calcium-binding domain protruding between beta strand 3 and alpha helix 3, and a carboxyl-terminal Greek key beta-barrel domain.
Hit type	Accession	Short name	Definition
multi-dom	PLN03129	PLN03129	NADP-dependent malic enzyme; Provisional
multi-dom	PLN02762	PLN02762	pyruvate kinase complex alpha subunit
multi-dom	PTZ00377	PTZ00377	alanine aminotransferase; Provisional
multi-dom	PLN02231	PLN02231	alanine transaminase
multi-dom	PLN02368	PLN02368	alanine transaminase
multi-dom	PRK09279	PRK09279	pyruvate phosphate dikinase; Provisional
multi-dom	COG2352	Ppc	Phosphoenolpyruvate carboxylase [Energy production and conversion]
multi-dom	PRK09257	PRK09257	aromatic amino acid aminotransferase; Provisional
multi-dom	pfam00155	Aminotran_1_2	Aminotransferase class I and II; Aminotransferase class I and II.
multi-dom	PLN00106	PLN00106	malate dehydrogenase
multi-dom	PLN00135	PLN00135	malate dehydrogenase
multi-dom	PLN02623	PLN02623	pyruvate kinase
multi-dom	PLN02765	PLN02765	pyruvate kinase
multi-dom	PLN02461	PLN02461	Probable pyruvate kinase
multi-dom	PLN02790	PLN02790	transketolase
multi-dom	CHL00144	odpB	pyruvate dehydrogenase E1 component beta subunit; Validated
multi-dom	PRK07429	PRK07429	phosphoribulokinase; Provisional
multi-dom	TIGR01163	rpe	ribulose-phosphate 3-epimerase; This family consists of Ribulose-phosphate 3-epimerase, also known as pentose-5-phosphate 3-epimerase (PPE). PPE converts D-ribulose 5-phosphate into D-xylulose 5-phosphate in Calvin's reductive pentose phosphate cycle. It has been found in a wide range of bacteria, archebacteria, fungi and plants.
multi-dom	COG0036	Rpe	Pentose-5-phosphate-3-epimerase [Carbohydrate transport and metabolism]
multi-dom	PLN02289	PLN02289	ribulose-bisphosphate carboxylase small chain
multi-dom	PLN03034	PLN03034	phosphoglycerate kinase; Provisional
multi-dom	pfam00162	PGK	Phosphoglycerate kinase; Phosphoglycerate kinase.
multi-dom	PLN02237	PLN02237	glyceraldehyde-3-phosphate dehydrogenase B
multi-dom	PLN03096	PLN03096	glyceraldehyde-3-phosphate dehydrogenase A; Provisional
multi-dom	PLN02628	PLN02628	fructose-1,6-bisphosphatase family protein
multi-dom	PLN02950	PLN02950	4-alpha-glucanotransferase
multi-dom	PLN02905	PLN02905	beta-amylase
multi-dom	TIGR02102	pullulan_Gpos	pullulanase, extracellular, Gram-positive; Pullulan is an unusual, industrially important polysaccharide in which short alpha-1,4 chains (maltotriose) are connected in alpha-1,6 linkages. Enzymes that cleave alpha-1,6 linkages in pullulan and release maltotriose are called pullulanases although pullulan itself may not be the natural substrate. In contrast, a glycogen debranching enzyme such GlgX,…
multi-dom	PLN02877	PLN02877	alpha-amylase/limit dextrinase
multi-dom	COG4284	COG4284	UDP-glucose pyrophosphorylase [Carbohydrate transport and metabolism]
multi-dom	PLN00142	PLN00142	sucrose synthase
multi-dom	PLN02405	PLN02405	hexokinase
multi-dom	PLN02362	PLN02362	hexokinase
multi-dom	PLN02914	PLN02914	hexokinase
multi-dom	PLN02307	PLN02307	phosphoglucomutase
multi-dom	PLN02371	PLN02371	phosphoglucosamine mutase family protein
multi-dom	PLN02703	PLN02703	beta-fructofuranosidase
multi-dom	smart00640	Glyco_32	Glycosyl hydrolases family 32; Glycosyl hydrolases family 32.
multi-dom	PLN02649	PLN02649	glucose-6-phosphate isomerase
multi-dom	PRK14096	pgi	glucose-6-phosphate isomerase; Provisional
multi-dom	PLN02241	PLN02241	glucose-1-phosphate adenylyltransferase
multi-dom	TIGR02091	glgC	glucose-1-phosphate adenylyltransferase; This enzyme, glucose-1-phosphate adenylyltransferase, is also called ADP-glucose pyrophosphorylase. The plant form is an alpha2,beta2 heterodimer, allosterically regulated in plants. Both subunits are homologous and included in this model. In bacteria, both homomeric forms of GlgC and more active heterodimers of GlgC and GlgD have been described. This mode…
multi-dom	PLN02316	PLN02316	synthase/transferase
multi-dom	PLN02939	PLN02939	transferase, transferring glycosyl groups
multi-dom	TIGR02095	glgA	glycogen/starch synthases, ADP-glucose type; This family consists of glycogen (or starch) synthases that use ADP-glucose (EC 2.4.1.21), rather than UDP-glucose (EC 2.4.1.11) as in animals, as the glucose donor. This enzyme is found in bacteria and plants. Whether the name given is glycogen synthase or starch synthase depends on context, and therefore on substrate.
multi-dom	PLN02447	PLN02447	1,4-alpha-glucan-branching enzyme
multi-dom	PLN02960	PLN02960	alpha-amylase
multi-dom	TIGR02100	glgX_debranch	glycogen debranching enzyme GlgX; This family consists of the GlgX protein from the E. coli glycogen operon and probable equivalogs from other prokaryotic species. GlgX is not required for glycogen biosynthesis, but instead acts as a debranching enzyme for glycogen catabolism. This HMM distinguishes GlgX from pullanases and other related proteins that also operate on alpha-1,6-glycosidic linkages…
multi-dom	COG1523	PulA	Type II secretory pathway, pullulanase PulA and related glycosidases [Carbohydrate transport and metabolism]
multi-dom	TIGR02093	P_ylase	glycogen/starch/alpha-glucan phosphorylases; This family consists of phosphorylases. Members use phosphate to break alpha 1,4 linkages between pairs of glucose residues at the end of long glucose polymers, releasing alpha-D-glucose 1-phosphate. The nomenclature convention is to preface the name according to the natural substrate, as in glycogen phosphorylase, starch phosphorylase, maltodextrin ph…
